# Supplementary material for: 4,4′-Dimethyl-2,2′-[(3-aza­pentane-1,5-di­yl)bis­(nitrilo­methyl­idyne)]diphenol
Source: Acta Crystallogr Sect E Struct Rep Online. 2008 Jun 28;64(Pt 7):o1352. doi: 10.1107/S1600536808018837 (PMC2961844; doi:10.1107/S1600536808018837)
Supplement: Supplementary file 1 [file e-64-o1352-sup1.cif]

##############################################################################
###                                                                        ###
###        Electronic paper (Acta Crystallographica Section E)             ###
###                                                                        ###
##############################################################################
#                                                                            #
# This CIF contains the data in a paper accepted for publication in Acta     #
# Crystallographica Section E. It conforms to the requirements of Notes      #
# for Authors for Section E, and has been peer reviewed under the auspices   #
# of the IUCr Commission on Journals.                                        #
#                                                                            #
# Full details of the Crystallographic Information File format               #
# are given in the paper "The Crystallographic Information File (CIF):       #
# a New Standard Archive File for Crystallography" by S. R. Hall, F. H.      #
# Allen and I. D. Brown [Acta Cryst. (1991), A47, 655-685].                  #
#                                                                            #
# The current version of the core CIF dictionary is obtainable from          #
# ftp://ftp.iucr.org/pub/cif_core.dic. The current version number is 2.4.    #
#                                                                            #
# Software is freely available for graphical display of the structure(s) in  #
# this CIF.  For information consult the CIF home page http://www.iucr.org/  #
# cif/home.html                                                              #
#                                                                            #
# This file may be used for bona fide research purposes within the           #
# scientific community so long as proper attribution is given to the journal # 
# article from which it was obtained.                                        #
#                                                                            #
##############################################################################
                                             
data_global
_audit_creation_method     'form.cif (version 2.0)'
_journal_data_validation_number     ?
_journal_date_recd_electronic     2008-06-14
_journal_date_accepted     2008-06-22
_journal_name_full     'Acta Crystallographica, Section E'
_journal_year     2008
_journal_volume     64
_journal_issue      7
_journal_page_first     o1352
_journal_page_last     o1352
_journal_paper_category     QO
_journal_coeditor_code     IS2306
_publ_contact_author_name     'Dr.Fang-Fang Dang'
_publ_contact_author_address
;
    School of Science
    Xi'an University of Architecture and Technology
    Xi'an 710055
    China
;
_publ_contact_author_email     fangfangdang@yahoo.com.cn
_publ_contact_author_fax     '86 29 82202600'
_publ_contact_author_phone     '86 29 82202600'
_publ_section_title
;
4,4'-Dimethyl-2,2'-[(3-azapentane-1,5-diyl)bis(nitrilomethylidyne)]diphenol
;
loop_
    _publ_author_name
    _publ_author_footnote
    _publ_author_address
    'Fang-Fang Dang' ?
;
    School of Science
    Xi'an University of Architecture and Technology
    Xi'an 710055
    People's Republic of China
;
    'Xin-Wei Wang' ?
;
    Xi'an LiBang Pharmaceutical Co. Ltd
    Xi'an 710086
    People's Republic of China
;
    'Qing-Cui Yang' ?
;
    School of Science
    Xi'an University of Architecture and Technology
    Xi'an 710055
    People's Republic of China
;
    'Guo-Ping Han' ?
;
    School of Science
    Xi'an University of Architecture and Technology
    Xi'an 710055
    People's Republic of China
;
data_I
_audit_creation_method     SHELXL-97
_chemical_name_systematic
;
4,4'-Dimethyl-2,2'-[(3-azapentane-1,5-diyl)bis(nitrilomethylidyne)]diphenol
;
_chemical_name_common
;
<i>N</i>,<i>N</i>'-bis(5-methylsalicylidene)-1,5-diamino-3-azapentane
;
_chemical_formula_moiety     'C20 H25 N3 O2'
_chemical_formula_sum     'C20 H25 N3 O2'
_chemical_formula_iupac     'C20 H25 N3 O2'
_chemical_formula_weight     339.43
_chemical_melting_point     ?
_symmetry_cell_setting     orthorhombic
_symmetry_space_group_name_H-M     'P c a 21'
_symmetry_space_group_name_Hall     'P 2c -2ac'
loop_
    _symmetry_equiv_pos_as_xyz
    'x, y, z'
    '-x, -y, z+1/2'
    'x+1/2, -y, z'
    '-x+1/2, y, z+1/2'
_cell_length_a     9.132(4)
_cell_length_b     5.834(3)
_cell_length_c     34.365(16)
_cell_angle_alpha     90.00
_cell_angle_beta     90.00
_cell_angle_gamma     90.00
_cell_volume     1830.8(15)
_cell_formula_units_Z     4
_cell_measurement_reflns_used     2105
_cell_measurement_theta_min     0.996
_cell_measurement_theta_max     27.49
_cell_measurement_temperature     296(2)
_exptl_crystal_description     block
_exptl_crystal_colour     yellow
_exptl_crystal_size_max     0.340
_exptl_crystal_size_mid     0.321
_exptl_crystal_size_min     0.284
_exptl_crystal_density_diffrn     1.231
_exptl_crystal_density_meas     ?
_exptl_crystal_density_method     'not measured'
_exptl_crystal_F_000     728
_exptl_absorpt_coefficient_mu     0.081
_exptl_absorpt_correction_type     multi-scan
_exptl_absorpt_process_details     '(<i>SADABS</i>; Sheldrick, 1996)'
_exptl_absorpt_correction_T_min     0.970
_exptl_absorpt_correction_T_max     0.981
_exptl_special_details
;
;
_diffrn_ambient_temperature     296(2)
_diffrn_radiation_type     MoK\a
_diffrn_radiation_wavelength     0.71073
_diffrn_radiation_source     'fine-focus sealed tube'
_diffrn_radiation_monochromator     graphite
_diffrn_measurement_device_type     'Bruker APEXII area-detector'
_diffrn_measurement_method     '\f and \w'
_diffrn_detector_area_resol_mean     ?
_diffrn_reflns_number     14593
_diffrn_reflns_av_R_equivalents     0.0310
_diffrn_reflns_av_sigmaI/netI     0.0211
_diffrn_reflns_theta_min     2.37
_diffrn_reflns_theta_max     27.49
_diffrn_reflns_theta_full     27.49
_diffrn_measured_fraction_theta_max     0.996
_diffrn_measured_fraction_theta_full     0.996
_diffrn_reflns_limit_h_min     -11
_diffrn_reflns_limit_h_max     11
_diffrn_reflns_limit_k_min     -7
_diffrn_reflns_limit_k_max     7
_diffrn_reflns_limit_l_min     -44
_diffrn_reflns_limit_l_max     44
_diffrn_standards_number     ?
_diffrn_standards_interval_count     ?
_diffrn_standards_interval_time     ?
_diffrn_standards_decay_%     ?
_refine_special_details
;
Refinement of <i>F</i>^2^ against ALL reflections. The weighted <i>R</i>-factor
<i>wR</i> and goodness of fit <i>S</i> are based on <i>F</i>^2^, conventional
<i>R</i>-factors <i>R</i> are based on <i>F</i>, with <i>F</i> set to zero for
negative <i>F</i>^2^. The threshold expression of <i>F</i>^2^ >
\s(<i>F</i>^2^) is used only for calculating <i>R</i>-factors(gt) <i>etc</i>.
and is not relevant to the choice of reflections for refinement.
<i>R</i>-factors based on <i>F</i>^2^ are statistically about twice as large
as those based on <i>F</i>, and <i>R</i>- factors based on ALL data will be
even larger.
;
_reflns_number_total     2125
_reflns_number_gt     1867
_reflns_threshold_expression     I>2\s(I)
_refine_ls_structure_factor_coef     Fsqd
_refine_ls_matrix_type     full
_refine_ls_R_factor_all     0.0434
_refine_ls_R_factor_gt     0.0372
_refine_ls_wR_factor_gt     0.1032
_refine_ls_wR_factor_ref     0.1081
_refine_ls_goodness_of_fit_ref     1.072
_refine_ls_restrained_S_all     1.072
_refine_ls_number_reflns     2125
_refine_ls_number_parameters     228
_refine_ls_number_restraints     1
_refine_ls_hydrogen_treatment     constr
_refine_ls_weighting_scheme     calc
_refine_ls_weighting_details
         'calc w=1/[\s^2^(Fo^2^)+(0.0588P)^2^+0.2052P] where P=(Fo^2^+2Fc^2^)/3'
_atom_sites_solution_hydrogens     geom
_atom_sites_solution_primary     direct
_atom_sites_solution_secondary     difmap
_refine_ls_shift/su_max     0.000
_refine_ls_shift/su_mean     0.000
_refine_diff_density_max     0.149
_refine_diff_density_min     -0.183
_refine_ls_extinction_method     none
_refine_ls_extinction_coef     ?
loop_
    _atom_type_symbol
    _atom_type_description
    _atom_type_scat_dispersion_real
    _atom_type_scat_dispersion_imag
    _atom_type_scat_source
    'C' 'C' 0.0033 0.0000
                         'International Tables Vol C Tables 4.2.6.8 and 6.1.1.4'
    'H' 'H' 0.0000 0.0000
                         'International Tables Vol C Tables 4.2.6.8 and 6.1.1.4'
    'N' 'N' 0.0061 0.0000
                         'International Tables Vol C Tables 4.2.6.8 and 6.1.1.4'
    'O' 'O' 0.0106 0.0000
                         'International Tables Vol C Tables 4.2.6.8 and 6.1.1.4'
_computing_data_collection     'APEX2 (Bruker, 2004)'
_computing_cell_refinement     'SAINT (Bruker, 2004)'
_computing_data_reduction     'SAINT (Bruker, 2004)'
_computing_structure_solution     'SHELXS97 (Sheldrick, 2008)'
_computing_structure_refinement     'SHELXL97 (Sheldrick, 2008)'
_computing_molecular_graphics     'SHELXTL (Sheldrick, 2008)'
_computing_publication_material     'SHELXTL (Sheldrick, 2008)'
loop_
    _atom_site_type_symbol
    _atom_site_label
    _atom_site_fract_x
    _atom_site_fract_y
    _atom_site_fract_z
    _atom_site_U_iso_or_equiv
    _atom_site_adp_type
    _atom_site_calc_flag
    _atom_site_refinement_flags
    _atom_site_occupancy
    _atom_site_disorder_assembly
    _atom_site_disorder_group
    O O1 0.8321(3) 1.4932(4) 0.36346(6) 0.0766(7) Uani d . 1 . .
    H H1A 0.8862 1.4181 0.3493 0.115 Uiso calc R 1 . .
    O O2 0.7661(2) 0.0213(3) 0.18913(5) 0.0594(5) Uani d . 1 . .
    H H2A 0.8305 0.0960 0.1999 0.089 Uiso calc R 1 . .
    N N1 1.0105(2) 1.1600(4) 0.34511(6) 0.0506(5) Uani d . 1 . .
    N N2 0.9202(2) 0.3855(3) 0.20445(5) 0.0479(4) Uani d . 1 . .
    N N3 1.0062(2) 0.7202(3) 0.29474(6) 0.0520(5) Uani d . 1 . .
    H H3A 1.0210 0.6583 0.3171 0.062 Uiso calc R 1 . .
    C C1 0.8251(3) 1.0370(4) 0.43648(7) 0.0455(5) Uani d . 1 . .
    H H1C 0.8686 0.8960 0.4416 0.055 Uiso calc R 1 . .
    C C2 0.6782(4) 0.9888(6) 0.49830(9) 0.0762(9) Uani d . 1 . .
    H H2B 0.7544 0.8830 0.5051 0.114 Uiso calc R 1 . .
    H H2C 0.5895 0.9059 0.4931 0.114 Uiso calc R 1 . .
    H H2D 0.6622 1.0933 0.5195 0.114 Uiso calc R 1 . .
    C C3 0.7226(3) 1.1209(4) 0.46259(7) 0.0495(6) Uani d . 1 . .
    C C4 0.6605(3) 1.3338(5) 0.45429(7) 0.0545(6) Uani d . 1 . .
    H H4A 0.5923 1.3947 0.4715 0.065 Uiso calc R 1 . .
    C C5 0.6967(3) 1.4566(4) 0.42153(8) 0.0563(6) Uani d . 1 . .
    H H5A 0.6526 1.5977 0.4170 0.068 Uiso calc R 1 . .
    C C6 0.7992(3) 1.3710(4) 0.39506(7) 0.0487(5) Uani d . 1 . .
    C C7 0.8657(2) 1.1551(4) 0.40291(6) 0.0399(5) Uani d . 1 . .
    C C8 0.9752(2) 1.0605(4) 0.37676(7) 0.0437(5) Uani d . 1 . .
    H H8A 1.0208 0.9233 0.3833 0.052 Uiso calc R 1 . .
    C C9 1.1263(3) 1.0645(5) 0.32037(7) 0.0584(7) Uani d . 1 . .
    H H9A 1.1836 0.9560 0.3354 0.070 Uiso calc R 1 . .
    H H9B 1.1911 1.1871 0.3122 0.070 Uiso calc R 1 . .
    C C10 1.0648(3) 0.9444(4) 0.28455(7) 0.0532(6) Uani d . 1 . .
    H H10A 0.9879 1.0376 0.2732 0.064 Uiso calc R 1 . .
    H H10B 1.1416 0.9266 0.2653 0.064 Uiso calc R 1 . .
    C C11 0.9210(3) 0.6085(4) 0.26450(6) 0.0472(5) Uani d . 1 . .
    H H11A 0.8477 0.7152 0.2550 0.057 Uiso calc R 1 . .
    H H11B 0.8698 0.4788 0.2758 0.057 Uiso calc R 1 . .
    C C12 1.0123(3) 0.5243(5) 0.23003(7) 0.0521(6) Uani d . 1 . .
    H H12A 1.0510 0.6543 0.2158 0.063 Uiso calc R 1 . .
    H H12B 1.0940 0.4335 0.2394 0.063 Uiso calc R 1 . .
    C C13 0.8784(3) 0.4705(4) 0.17204(7) 0.0441(5) Uani d . 1 . .
    H H13A 0.9125 0.6143 0.1647 0.053 Uiso calc R 1 . .
    C C14 0.7784(2) 0.3473(3) 0.14626(6) 0.0412(5) Uani d . 1 . .
    C C15 0.7306(3) 0.4500(4) 0.11167(7) 0.0466(5) Uani d . 1 . .
    H H15A 0.7683 0.5925 0.1048 0.056 Uiso calc R 1 . .
    C C16 0.5766(4) 0.4651(6) 0.05050(9) 0.0746(8) Uani d . 1 . .
    H H16A 0.4734 0.4399 0.0474 0.112 Uiso calc R 1 . .
    H H16B 0.6279 0.4036 0.0285 0.112 Uiso calc R 1 . .
    H H16C 0.5955 0.6266 0.0524 0.112 Uiso calc R 1 . .
    C C17 0.6291(3) 0.3464(4) 0.08737(7) 0.0519(6) Uani d . 1 . .
    C C18 0.5756(3) 0.1310(4) 0.09836(8) 0.0562(6) Uani d . 1 . .
    H H18A 0.5074 0.0582 0.0825 0.067 Uiso calc R 1 . .
    C C19 0.6215(3) 0.0237(4) 0.13212(8) 0.0534(6) Uani d . 1 . .
    H H19A 0.5838 -0.1193 0.1387 0.064 Uiso calc R 1 . .
    C C20 0.7242(3) 0.1288(4) 0.15635(7) 0.0448(5) Uani d . 1 . .
loop_
    _atom_site_aniso_label
    _atom_site_aniso_U_11
    _atom_site_aniso_U_22
    _atom_site_aniso_U_33
    _atom_site_aniso_U_12
    _atom_site_aniso_U_13
    _atom_site_aniso_U_23
    O1 0.0892(16) 0.0680(11) 0.0725(13) 0.0077(11) 0.0161(12) 0.0338(10)
    O2 0.0733(12) 0.0477(9) 0.0574(10) 0.0009(8) 0.0025(9) 0.0103(8)
    N1 0.0448(10) 0.0629(12) 0.0440(10) -0.0085(9) 0.0049(8) -0.0061(9)
    N2 0.0467(10) 0.0535(11) 0.0434(10) 0.0017(9) 0.0034(9) -0.0054(9)
    N3 0.0551(11) 0.0628(12) 0.0381(9) -0.0069(10) -0.0017(9) 0.0057(9)
    C1 0.0484(13) 0.0446(11) 0.0435(12) 0.0005(9) -0.0054(10) 0.0057(9)
    C2 0.091(2) 0.085(2) 0.0526(15) -0.0057(18) 0.0175(17) 0.0134(15)
    C3 0.0516(14) 0.0570(13) 0.0400(12) -0.0081(11) 0.0041(10) 0.0013(10)
    C4 0.0518(14) 0.0562(14) 0.0554(14) -0.0016(11) 0.0111(11) -0.0116(11)
    C5 0.0554(15) 0.0471(12) 0.0664(16) 0.0058(11) 0.0051(13) 0.0010(11)
    C6 0.0491(13) 0.0460(12) 0.0511(12) -0.0032(10) -0.0004(10) 0.0066(10)
    C7 0.0378(11) 0.0429(10) 0.0391(11) -0.0038(8) -0.0007(9) -0.0001(8)
    C8 0.0377(11) 0.0502(12) 0.0432(11) -0.0037(9) -0.0034(9) -0.0039(9)
    C9 0.0437(13) 0.0815(17) 0.0501(13) -0.0115(13) 0.0066(11) -0.0145(13)
    C10 0.0551(14) 0.0640(14) 0.0405(12) -0.0100(11) 0.0078(11) -0.0025(11)
    C11 0.0450(12) 0.0540(12) 0.0427(12) -0.0070(10) 0.0053(10) -0.0001(10)
    C12 0.0410(11) 0.0667(14) 0.0487(13) 0.0014(11) 0.0006(10) -0.0066(11)
    C13 0.0424(11) 0.0437(11) 0.0463(12) -0.0010(9) 0.0062(9) -0.0030(9)
    C14 0.0428(11) 0.0384(10) 0.0422(11) 0.0013(9) 0.0085(9) -0.0041(9)
    C15 0.0522(13) 0.0417(11) 0.0460(12) -0.0025(10) 0.0059(10) -0.0008(9)
    C16 0.089(2) 0.083(2) 0.0516(15) -0.0001(18) -0.0152(15) 0.0008(14)
    C17 0.0567(15) 0.0551(13) 0.0438(12) 0.0038(11) 0.0019(11) -0.0057(10)
    C18 0.0580(15) 0.0545(14) 0.0559(15) -0.0049(11) 0.0013(12) -0.0167(12)
    C19 0.0575(15) 0.0396(11) 0.0632(15) -0.0071(10) 0.0107(12) -0.0086(11)
    C20 0.0494(12) 0.0386(11) 0.0463(12) 0.0021(9) 0.0108(10) -0.0029(9)
_geom_special_details
;
All e.s.d.'s (except the e.s.d. in the dihedral angle between two l.s. planes)
are estimated using the full covariance matrix. The cell e.s.d.'s are taken
into account individually in the estimation of e.s.d.'s in distances, angles
and torsion angles; correlations between e.s.d.'s in cell parameters are only
used when they are defined by crystal symmetry. An approximate (isotropic)
treatment of cell e.s.d.'s is used for estimating e.s.d.'s involving l.s.
planes.
;
loop_
    _geom_bond_atom_site_label_1
    _geom_bond_atom_site_label_2
    _geom_bond_site_symmetry_2
    _geom_bond_distance
    _geom_bond_publ_flag
    O1 C6 . 1.333(3) ?
    O1 H1A . 0.8200 ?
    O2 C20 . 1.345(3) ?
    O2 H2A . 0.8200 ?
    N1 C8 . 1.274(3) ?
    N1 C9 . 1.467(3) ?
    N2 C13 . 1.277(3) ?
    N2 C12 . 1.461(3) ?
    N3 C11 . 1.453(3) ?
    N3 C10 . 1.456(3) ?
    N3 H3A . 0.8600 ?
    C1 C3 . 1.386(3) ?
    C1 C7 . 1.394(3) ?
    C1 H1C . 0.9300 ?
    C2 C3 . 1.505(4) ?
    C2 H2B . 0.9600 ?
    C2 H2C . 0.9600 ?
    C2 H2D . 0.9600 ?
    C3 C4 . 1.395(4) ?
    C4 C5 . 1.375(4) ?
    C4 H4A . 0.9300 ?
    C5 C6 . 1.397(3) ?
    C5 H5A . 0.9300 ?
    C6 C7 . 1.424(3) ?
    C7 C8 . 1.453(3) ?
    C9 C10 . 1.524(3) ?
    C9 H9A . 0.9700 ?
    C9 H9B . 0.9700 ?
    C10 H10A . 0.9700 ?
    C10 H10B . 0.9700 ?
    C11 C12 . 1.530(3) ?
    C11 H11A . 0.9700 ?
    C11 H11B . 0.9700 ?
    C12 H12A . 0.9700 ?
    C12 H12B . 0.9700 ?
    C13 C14 . 1.461(3) ?
    C13 H13A . 0.9300 ?
    C8 H8A . 0.9300 ?
    C14 C15 . 1.401(3) ?
    C14 C20 . 1.411(3) ?
    C15 C17 . 1.386(3) ?
    C15 H15A . 0.9300 ?
    C16 C17 . 1.521(4) ?
    C16 H16A . 0.9600 ?
    C16 H16B . 0.9600 ?
    C16 H16C . 0.9600 ?
    C17 C18 . 1.400(4) ?
    C18 C19 . 1.383(4) ?
    C18 H18A . 0.9300 ?
    C19 C20 . 1.396(3) ?
    C19 H19A . 0.9300 ?
loop_
    _geom_angle_atom_site_label_1
    _geom_angle_atom_site_label_2
    _geom_angle_atom_site_label_3
    _geom_angle_site_symmetry_1
    _geom_angle_site_symmetry_3
    _geom_angle
    _geom_angle_publ_flag
    C6 O1 H1A . . 109.5 ?
    C20 O2 H2A . . 109.5 ?
    C8 N1 C9 . . 120.3(2) ?
    C13 N2 C12 . . 118.8(2) ?
    C11 N3 C10 . . 115.3(2) ?
    C11 N3 H3A . . 122.3 ?
    C10 N3 H3A . . 122.3 ?
    C3 C1 C7 . . 122.7(2) ?
    C3 C1 H1C . . 118.6 ?
    C7 C1 H1C . . 118.6 ?
    C3 C2 H2B . . 109.5 ?
    C3 C2 H2C . . 109.5 ?
    H2B C2 H2C . . 109.5 ?
    C3 C2 H2D . . 109.5 ?
    H2B C2 H2D . . 109.5 ?
    H2C C2 H2D . . 109.5 ?
    C1 C3 C4 . . 117.2(2) ?
    C1 C3 C2 . . 122.0(2) ?
    C4 C3 C2 . . 120.9(2) ?
    C5 C4 C3 . . 122.3(2) ?
    C5 C4 H4A . . 118.9 ?
    C3 C4 H4A . . 118.9 ?
    C4 C5 C6 . . 120.5(2) ?
    C4 C5 H5A . . 119.7 ?
    C6 C5 H5A . . 119.7 ?
    O1 C6 C5 . . 119.4(2) ?
    O1 C6 C7 . . 122.0(2) ?
    C5 C6 C7 . . 118.6(2) ?
    C1 C7 C6 . . 118.7(2) ?
    C1 C7 C8 . . 120.4(2) ?
    C6 C7 C8 . . 120.8(2) ?
    N1 C9 C10 . . 112.2(2) ?
    N1 C9 H9A . . 109.2 ?
    C10 C9 H9A . . 109.2 ?
    N1 C9 H9B . . 109.2 ?
    C10 C9 H9B . . 109.2 ?
    H9A C9 H9B . . 107.9 ?
    N3 C10 C9 . . 110.8(2) ?
    N3 C10 H10A . . 109.5 ?
    C9 C10 H10A . . 109.5 ?
    N3 C10 H10B . . 109.5 ?
    C9 C10 H10B . . 109.5 ?
    H10A C10 H10B . . 108.1 ?
    N3 C11 C12 . . 113.95(19) ?
    N3 C11 H11A . . 108.8 ?
    C12 C11 H11A . . 108.8 ?
    N3 C11 H11B . . 108.8 ?
    C12 C11 H11B . . 108.8 ?
    H11A C11 H11B . . 107.7 ?
    N2 C12 C11 . . 109.28(19) ?
    N2 C12 H12A . . 109.8 ?
    C11 C12 H12A . . 109.8 ?
    N2 C12 H12B . . 109.8 ?
    C11 C12 H12B . . 109.8 ?
    H12A C12 H12B . . 108.3 ?
    N2 C13 C14 . . 121.6(2) ?
    N2 C13 H13A . . 119.2 ?
    C14 C13 H13A . . 119.2 ?
    N1 C8 C7 . . 121.9(2) ?
    N1 C8 H8A . . 119.0 ?
    C7 C8 H8A . . 119.0 ?
    C15 C14 C20 . . 119.0(2) ?
    C15 C14 C13 . . 119.9(2) ?
    C20 C14 C13 . . 121.0(2) ?
    C17 C15 C14 . . 122.2(2) ?
    C17 C15 H15A . . 118.9 ?
    C14 C15 H15A . . 118.9 ?
    C17 C16 H16A . . 109.5 ?
    C17 C16 H16B . . 109.5 ?
    H16A C16 H16B . . 109.5 ?
    C17 C16 H16C . . 109.5 ?
    H16A C16 H16C . . 109.5 ?
    H16B C16 H16C . . 109.5 ?
    C15 C17 C18 . . 117.5(2) ?
    C15 C17 C16 . . 120.9(2) ?
    C18 C17 C16 . . 121.5(3) ?
    C19 C18 C17 . . 121.8(2) ?
    C19 C18 H18A . . 119.1 ?
    C17 C18 H18A . . 119.1 ?
    C18 C19 C20 . . 120.3(2) ?
    C18 C19 H19A . . 119.8 ?
    C20 C19 H19A . . 119.8 ?
    O2 C20 C19 . . 119.1(2) ?
    O2 C20 C14 . . 121.8(2) ?
    C19 C20 C14 . . 119.1(2) ?
loop_
    _geom_hbond_atom_site_label_D
    _geom_hbond_atom_site_label_H
    _geom_hbond_atom_site_label_A
    _geom_hbond_site_symmetry_A
    _geom_hbond_distance_DH
    _geom_hbond_distance_HA
    _geom_hbond_distance_DA
    _geom_hbond_angle_DHA
    _geom_hbond_publ_flag
    O1 H1A N1 1_555 0.82 1.89 2.614(4) 146 y
    O2 H2A N2 1_555 0.82 1.88 2.602(3) 146 y
    N3 H3A O1 1_545 0.86 2.54 3.140(3) 128 Y
