# Supplementary material for: 4,4′-Dimethyl-2,2′-[(3-aza­pentane-1,5-di­yl)bis­(nitrilo­methyl­idyne)]diphenol
Source: Acta Crystallogr Sect E Struct Rep Online. 2008 Jun 28;64(Pt 7):o1352. doi: 10.1107/S1600536808018837 (PMC2961844; doi:10.1107/S1600536808018837)
Supplement: Supplementary file 2 [file e-64-o1352-Isup2.hkl]

# 
# h,k,l, Fc-squared, Fo-squared, sigma(Fo-squared) and status flag 
# 
data_I
_shelx_title ' TREF in Pca2(1)' 
_shelx_refln_list_code          4 
_shelx_F_calc_maximum      159.66 
_exptl_crystal_F_000       728.00 
_reflns_d_resolution_high  0.7699 
 
loop_ 
 _symmetry_equiv_pos_as_xyz 
 'x, y, z' 
 '-x, -y, z+1/2' 
 'x+1/2, -y, z' 
 '-x+1/2, y, z+1/2' 
 
_cell_length_a     9.1321 
_cell_length_b     5.8338 
_cell_length_c    34.3649 
_cell_angle_alpha  90.000 
_cell_angle_beta   90.000 
_cell_angle_gamma  90.000 
 
_shelx_F_squared_multiplier     1.000 
 
loop_ 
 _refln_index_h 
 _refln_index_k 
 _refln_index_l 
 _refln_F_squared_calc 
 _refln_F_squared_meas 
 _refln_F_squared_sigma 
 _refln_observed_status 
   2   0   0      618.89      681.94     12.90 o 
   4   0   0       20.65       25.65      1.19 o 
   6   0   0       32.34       28.34      1.60 o 
   8   0   0      145.81      119.14      6.66 o 
  10   0   0       38.04       32.88      4.43 o 
   0   1   0        1.37       -0.58      0.58 o 
   1   1   0    14074.29    11660.24    555.89 o 
   2   1   0       65.91       60.78      1.84 o 
   3   1   0       13.38       10.57      0.51 o 
   4   1   0      314.84      329.22      4.54 o 
   5   1   0       41.68       46.20      1.34 o 
   6   1   0        8.91        9.41      0.76 o 
   7   1   0        0.01        1.76      0.76 o 
   8   1   0       45.20       46.53      2.08 o 
   9   1   0        1.51       -0.93      0.93 o 
  10   1   0       29.74       25.19      4.27 o 
  11   1   0        0.65       -1.20      2.23 o 
   0   2   0    21561.92    19384.09   1148.88 o 
   1   2   0      243.09      245.11      3.39 o 
   2   2   0     1060.35     1123.25     12.19 o 
   3   2   0        0.56        0.74      0.67 o 
   4   2   0      102.39       89.11      1.68 o 
   5   2   0      155.34      152.43      2.50 o 
   6   2   0       21.70       24.24      1.38 o 
   7   2   0        8.95       12.91      1.32 o 
   8   2   0        1.90        0.92      1.13 o 
   9   2   0        0.11        1.27      1.68 o 
  10   2   0        0.04       -0.84      2.99 o 
  11   2   0       15.39       16.38      4.21 o 
   0   3   0      187.39      211.51      6.91 o 
   1   3   0     3320.20     3646.92     38.30 o 
   2   3   0      160.15      172.84      2.60 o 
   3   3   0       37.69       36.39      1.07 o 
   4   3   0       33.22       29.24      1.26 o 
   5   3   0      195.32      196.24      4.04 o 
   6   3   0        2.29        5.16      1.44 o 
   7   3   0        2.04        4.16      1.40 o 
   8   3   0       26.23       29.32      3.64 o 
   9   3   0        1.59        1.29      1.86 o 
  10   3   0        3.57        2.93      2.13 o 
   0   4   0       93.09      118.17      3.12 o 
   1   4   0       11.61       10.04      0.83 o 
   2   4   0        0.18       -0.33      0.44 o 
   3   4   0        2.74        1.17      0.70 o 
   4   4   0        3.30        2.12      1.01 o 
   5   4   0       33.61       27.16      2.14 o 
   6   4   0      208.91      212.68      5.73 o 
   7   4   0       43.27       45.44      2.84 o 
   8   4   0       17.07       18.57      2.21 o 
   9   4   0        0.77       -0.70      1.45 o 
  10   4   0        0.46        0.38      1.61 o 
   0   5   0       11.07        7.82      1.21 o 
   1   5   0        1.97        0.30      0.75 o 
   2   5   0        8.19        8.75      1.16 o 
   3   5   0        6.61        5.05      1.01 o 
   4   5   0        9.51        7.35      1.49 o 
   5   5   0       36.52       33.83      2.51 o 
   6   5   0       14.54       14.99      2.16 o 
   7   5   0       14.64       15.27      2.15 o 
   8   5   0       11.48       13.79      2.26 o 
   0   6   0      197.90      190.88      6.89 o 
   1   6   0       11.15       11.32      1.71 o 
   2   6   0       56.88       53.95      3.17 o 
   3   6   0        2.91        2.79      1.47 o 
   4   6   0        8.51       10.48      1.87 o 
   5   6   0        2.06        9.51      1.93 o 
   6   6   0       21.98       27.54      2.72 o 
   7   6   0       11.83        9.41      2.20 o 
   0   7   0        0.73       -1.83      3.31 o 
   1   7   0       71.82       75.68      3.17 o 
   2   7   0        2.00       -0.01      1.98 o 
   3   7   0        4.41        6.55      5.00 o 
   4   7   0        5.53        5.88      2.37 o 
   2   0   1     1400.63     1484.73     19.17 o 
   4   0   1      688.94      671.72      8.42 o 
   6   0   1       92.81      108.00      2.17 o 
   8   0   1       38.70       31.99      2.04 o 
  10   0   1       30.27       33.33      3.11 o 
   1   1   1     1164.98     1147.19      8.97 o 
   2   1   1     5263.80     5242.71     38.43 o 
   3   1   1      204.90      168.01      1.64 o 
   4   1   1      350.12      352.46      3.25 o 
   5   1   1       33.77       35.79      0.81 o 
   6   1   1      163.23      159.66      1.89 o 
   7   1   1       26.78       25.91      0.93 o 
   8   1   1      121.59      120.21      2.43 o 
   9   1   1        7.62        5.63      1.49 o 
  10   1   1        9.70        2.70      2.34 o 
  11   1   1        2.15        4.79      2.27 o 
   1   2   1     1741.92     1654.13     13.60 o 
   2   2   1       91.87       90.17      1.06 o 
   3   2   1      302.49      277.45      2.53 o 
   4   2   1       79.92       79.79      1.11 o 
   5   2   1       42.65       36.00      0.81 o 
   6   2   1       17.52       16.91      0.79 o 
   7   2   1      491.81      474.01      5.59 o 
   8   2   1       22.33       27.49      1.71 o 
   9   2   1        2.46        2.93      1.09 o 
  10   2   1        1.97        2.87      1.39 o 
  11   2   1        2.44        2.38      2.11 o 
   1   3   1      462.93      447.33      4.03 o 
   2   3   1      215.03      242.97      2.37 o 
   3   3   1        0.10        1.21      0.31 o 
   4   3   1        0.50        0.43      0.36 o 
   5   3   1       23.68       23.85      0.89 o 
   6   3   1      646.97      661.23      9.63 o 
   7   3   1      105.95       91.21      2.82 o 
   8   3   1      109.30      108.04      3.18 o 
   9   3   1        6.84        6.14      1.19 o 
  10   3   1        3.45        2.27      1.48 o 
   1   4   1       76.68       75.24      1.21 o 
   2   4   1        5.52        4.66      0.67 o 
   3   4   1       22.40       20.38      0.84 o 
   4   4   1       75.97       74.97      1.51 o 
   5   4   1       69.58       67.84      2.11 o 
   6   4   1        5.28        5.62      1.05 o 
   7   4   1       40.96       44.58      1.99 o 
   8   4   1        7.28        7.32      1.28 o 
   9   4   1        1.33        1.69      1.11 o 
  10   4   1        3.05        2.05      1.22 o 
   1   5   1       23.62       23.71      0.96 o 
   2   5   1       25.86       25.22      1.00 o 
   3   5   1       28.46       30.93      1.22 o 
   4   5   1       33.41       31.38      1.60 o 
   5   5   1       36.91       36.95      1.95 o 
   6   5   1       43.35       47.25      2.10 o 
   7   5   1        4.64        4.71      1.20 o 
   8   5   1       20.42       24.28      1.86 o 
   1   6   1       14.41       13.56      1.12 o 
   2   6   1       13.15       12.56      1.16 o 
   3   6   1       26.37       24.72      1.63 o 
   4   6   1       27.53       29.65      1.80 o 
   5   6   1      118.58      128.29      3.39 o 
   6   6   1       17.48       21.78      1.79 o 
   7   6   1       20.94       20.42      1.82 o 
   1   7   1        6.59        6.06      1.23 o 
   2   7   1        5.32        5.45      1.78 o 
   3   7   1        1.07        1.00      1.50 o 
   4   7   1        3.63        4.28      1.66 o 
   2   0   2     9818.66     9705.53    123.83 o 
   4   0   2      790.36      690.62     12.23 o 
   6   0   2     3712.01     3747.99     43.49 o 
   8   0   2      172.41      170.01      4.56 o 
  10   0   2       21.60       23.87      2.80 o 
   0   1   2     1968.06     1968.23     20.58 o 
   1   1   2     1206.17     1163.88      9.54 o 
   2   1   2     3348.57     3349.29     24.68 o 
   3   1   2       53.90       73.42      0.96 o 
   4   1   2       40.22       43.16      0.75 o 
   5   1   2      406.91      395.23      3.87 o 
   6   1   2       54.26       49.51      1.42 o 
   7   1   2      136.81      129.04      2.18 o 
   8   1   2      135.89      130.90      2.96 o 
   9   1   2        0.15       -0.57      0.69 o 
  10   1   2       16.52       16.00      1.91 o 
  11   1   2        0.22       -2.40      2.40 o 
   0   2   2      258.30      270.76      3.35 o 
   1   2   2       82.90       65.13      0.86 o 
   2   2   2      109.35      120.07      1.29 o 
   3   2   2      139.01      152.04      1.65 o 
   4   2   2      164.51      156.79      1.71 o 
   5   2   2        7.39        6.38      0.44 o 
   6   2   2      204.57      193.68      2.34 o 
   7   2   2       32.93       32.75      1.38 o 
   8   2   2      199.83      203.93      3.52 o 
   9   2   2       39.46       29.97      2.20 o 
  10   2   2        8.60        7.77      1.62 o 
  11   2   2        9.31        9.73      2.17 o 
   0   3   2      413.40      429.98      5.27 o 
   1   3   2      152.69      156.48      1.79 o 
   2   3   2      156.29      145.05      1.69 o 
   3   3   2       58.68       57.99      0.95 o 
   4   3   2       91.92       76.61      1.25 o 
   5   3   2       23.29       17.56      0.76 o 
   6   3   2      380.86      375.93      5.12 o 
   7   3   2      187.56      183.77      3.65 o 
   8   3   2       58.72       54.08      2.14 o 
   9   3   2        4.39        4.27      1.16 o 
  10   3   2        0.34       -1.08      1.24 o 
   0   4   2       63.94       64.20      1.58 o 
   1   4   2       21.50       20.31      0.68 o 
   2   4   2       11.82        6.29      0.52 o 
   3   4   2       15.38       17.43      0.79 o 
   4   4   2       40.78       42.05      1.23 o 
   5   4   2      212.84      209.21      3.49 o 
   6   4   2       37.37       40.16      2.00 o 
   7   4   2       39.45       38.29      2.07 o 
   8   4   2       98.78       98.44      2.87 o 
   9   4   2        7.73        8.62      1.32 o 
  10   4   2        0.89        1.88      1.34 o 
   0   5   2       34.22       35.67      1.54 o 
   1   5   2       17.80       17.03      0.87 o 
   2   5   2        5.38        4.90      0.65 o 
   3   5   2       14.20       16.28      0.91 o 
   4   5   2        0.39        0.25      0.72 o 
   5   5   2       49.87       47.62      2.01 o 
   6   5   2       66.78       70.46      2.45 o 
   7   5   2       43.29       46.62      2.21 o 
   8   5   2        7.72       10.98      1.52 o 
   0   6   2       25.18       24.78      1.86 o 
   1   6   2        9.20       10.71      1.04 o 
   2   6   2        4.24        5.12      0.93 o 
   3   6   2        3.43        2.09      1.06 o 
   4   6   2       34.14       36.01      2.27 o 
   5   6   2       33.64       38.98      2.05 o 
   6   6   2       15.76       17.24      1.67 o 
   7   6   2        5.45        9.94      1.57 o 
   0   7   2       12.78       14.10      1.85 o 
   1   7   2        3.06        3.30      1.19 o 
   2   7   2        4.18        5.59      1.59 o 
   3   7   2        1.84        4.39      1.96 o 
   4   7   2        5.68        3.63      1.64 o 
   2   0   3     2157.08     2140.98     27.41 o 
   4   0   3     1781.77     1717.96     32.87 o 
   6   0   3       68.84       90.36      1.95 o 
   8   0   3      361.55      352.62      5.67 o 
  10   0   3       19.57       25.97      3.45 o 
   1   1   3      190.29      178.84      1.71 o 
   2   1   3     3038.52     3090.10     23.82 o 
   3   1   3      711.54      624.85      5.46 o 
   4   1   3      438.39      431.91      3.85 o 
   5   1   3      287.32      310.93      3.19 o 
   6   1   3       31.98       27.10      0.95 o 
   7   1   3       67.40       69.07      1.31 o 
   8   1   3       56.67       53.95      1.57 o 
   9   1   3        7.92        9.82      1.12 o 
  10   1   3       34.02       38.19      3.00 o 
  11   1   3        4.02        5.80      2.28 o 
   1   2   3     2041.86     1981.72     14.81 o 
   2   2   3       10.53       14.08      0.43 o 
   3   2   3      326.10      336.70      2.97 o 
   4   2   3       88.74       99.38      1.31 o 
   5   2   3       80.66       77.47      1.17 o 
   6   2   3       68.31       61.27      1.41 o 
   7   2   3      174.90      159.60      2.67 o 
   8   2   3      143.77      149.35      2.92 o 
   9   2   3      147.93      146.68      4.26 o 
  10   2   3        6.31        6.28      1.59 o 
  11   2   3       10.90       12.77      2.30 o 
   1   3   3       68.80       87.52      1.52 o 
   2   3   3      134.56      136.51      1.63 o 
   3   3   3       31.02       32.92      0.73 o 
   4   3   3       99.09       99.56      1.46 o 
   5   3   3      157.86      147.39      2.21 o 
   6   3   3      648.86      615.02      7.46 o 
   7   3   3       36.92       37.44      1.75 o 
   8   3   3      104.81      109.14      2.87 o 
   9   3   3       61.83       61.02      2.33 o 
  10   3   3        5.03        4.85      1.39 o 
   1   4   3       24.68       21.08      0.72 o 
   2   4   3       86.37       88.83      1.43 o 
   3   4   3       30.78       32.47      0.92 o 
   4   4   3      102.76      100.28      2.27 o 
   5   4   3      288.40      282.37      4.57 o 
   6   4   3        6.04        6.49      1.67 o 
   7   4   3       97.03       93.98      3.01 o 
   8   4   3       14.44       17.06      1.68 o 
   9   4   3        3.77        4.73      1.34 o 
  10   4   3       18.15       19.87      2.94 o 
   1   5   3       61.48       60.96      1.41 o 
   2   5   3        4.86        6.35      0.71 o 
   3   5   3       54.99       53.47      1.60 o 
   4   5   3       60.11       58.26      1.73 o 
   5   5   3        8.45        7.02      1.23 o 
   6   5   3       39.07       44.52      2.34 o 
   7   5   3        9.70       14.20      1.51 o 
   8   5   3        2.09        4.30      1.23 o 
   1   6   3       10.44        8.88      1.02 o 
   2   6   3       17.08       17.46      1.23 o 
   3   6   3       37.24       38.08      1.82 o 
   4   6   3        3.38        4.70      1.17 o 
   5   6   3       49.26       50.29      2.29 o 
   6   6   3       15.81       19.22      1.73 o 
   7   6   3      101.88      106.49      3.30 o 
   1   7   3        3.02        1.35      1.10 o 
   2   7   3        9.19       11.48      1.65 o 
   3   7   3       13.02       15.59      1.97 o 
   4   7   3        2.68        3.35      1.64 o 
   0   0   4    11198.71    10435.84    266.95 o 
   2   0   4    20398.47    19625.05    203.99 o 
   4   0   4       24.18       21.37      0.92 o 
   6   0   4       71.17       63.76      1.57 o 
   8   0   4      172.04      174.86      4.02 o 
  10   0   4        0.09       -0.58      1.44 o 
   0   1   4        6.49       12.04      0.47 o 
   1   1   4     6184.24     6049.99     48.64 o 
   2   1   4    14238.58    14439.83    225.76 o 
   3   1   4      334.48      333.98      3.14 o 
   4   1   4      349.33      349.16      3.38 o 
   5   1   4        1.58        1.07      0.28 o 
   6   1   4       29.34       24.56      0.78 o 
   7   1   4       27.87       23.91      0.95 o 
   8   1   4       80.04       74.80      1.81 o 
   9   1   4        0.44        0.91      1.03 o 
  10   1   4       24.08       25.49      2.06 o 
  11   1   4        2.89        0.23      2.26 o 
   0   2   4     1706.22     1628.25     17.31 o 
   1   2   4      496.49      535.17      4.32 o 
   2   2   4      377.98      369.48      3.28 o 
   3   2   4      856.65      875.88      6.91 o 
   4   2   4      495.31      503.34      4.48 o 
   5   2   4       65.25       63.49      1.13 o 
   6   2   4       96.02      102.69      1.79 o 
   7   2   4       27.39       30.58      1.65 o 
   8   2   4       54.55       54.34      1.97 o 
   9   2   4      140.25      132.29      3.53 o 
  10   2   4       25.76       29.27      3.95 o 
  11   2   4       13.37       16.36      2.40 o 
   0   3   4      921.09      913.83     10.26 o 
   1   3   4     1344.50     1391.17     11.20 o 
   2   3   4      127.19      120.15      1.44 o 
   3   3   4       68.14       86.46      1.19 o 
   4   3   4      110.40      111.94      1.57 o 
   5   3   4       19.15       17.23      0.85 o 
   6   3   4       10.72       12.93      1.01 o 
   7   3   4        2.03        1.86      0.88 o 
   8   3   4       76.32       78.33      2.43 o 
   9   3   4        0.15        0.30      0.98 o 
  10   3   4        5.69        5.60      1.46 o 
   0   4   4      102.05      150.24      2.58 o 
   1   4   4       84.72       88.04      1.39 o 
   2   4   4        6.07        4.89      0.50 o 
   3   4   4      103.83       98.59      1.92 o 
   4   4   4      164.67      164.38      2.89 o 
   5   4   4        2.73        3.48      1.12 o 
   6   4   4       18.29       18.27      1.40 o 
   7   4   4        6.35        7.38      1.16 o 
   8   4   4        7.01        7.55      1.26 o 
   9   4   4        2.90        2.49      2.03 o 
   0   5   4       66.05       67.47      3.07 o 
   1   5   4        7.42        4.98      0.65 o 
   2   5   4        4.17        6.63      0.72 o 
   3   5   4        2.65        0.90      0.97 o 
   4   5   4       12.42       13.89      1.07 o 
   5   5   4       33.37       33.95      1.86 o 
   6   5   4       17.74       18.04      1.52 o 
   7   5   4        4.07        2.57      1.09 o 
   8   5   4       16.60       16.23      1.60 o 
   0   6   4      133.38      134.55      4.80 o 
   1   6   4        4.75        4.54      0.91 o 
   2   6   4       24.83       21.26      1.39 o 
   3   6   4        4.59        2.96      0.96 o 
   4   6   4       14.19       13.12      1.46 o 
   5   6   4        2.42        3.79      1.21 o 
   6   6   4        1.60       -0.04      1.15 o 
   7   6   4        4.93       10.11      1.57 o 
   0   7   4        1.26        1.57      1.41 o 
   1   7   4       20.68       19.28      1.83 o 
   2   7   4       11.11       16.92      1.63 o 
   3   7   4        2.10        3.28      1.55 o 
   4   7   4        6.31        9.36      1.87 o 
   2   0   5    25489.98    25206.63    508.43 o 
   4   0   5      203.46      220.96      3.62 o 
   6   0   5      141.26      149.88      3.04 o 
   8   0   5       10.56       15.36      1.36 o 
  10   0   5       49.13       55.30      3.07 o 
   1   1   5     9588.24     9644.62    205.34 o 
   2   1   5     9704.70     9825.64     79.02 o 
   3   1   5       54.81       65.35      1.11 o 
   4   1   5      882.94      879.39      7.64 o 
   5   1   5      128.86      144.47      1.65 o 
   6   1   5      125.90      136.46      1.82 o 
   7   1   5       10.14       10.69      0.69 o 
   8   1   5       39.54       39.24      1.40 o 
   9   1   5       18.66       19.58      1.38 o 
  10   1   5       16.41       17.36      2.17 o 
  11   1   5        0.24        0.37      1.69 o 
   1   2   5      149.01      147.28      1.48 o 
   2   2   5     1136.17     1117.17      9.02 o 
   3   2   5     1254.88     1260.56      9.71 o 
   4   2   5      113.12      104.43      1.30 o 
   5   2   5        2.22        3.30      0.44 o 
   6   2   5       57.66       54.57      1.33 o 
   7   2   5       44.16       42.82      1.40 o 
   8   2   5        8.60        9.92      0.96 o 
   9   2   5       15.85       15.84      1.56 o 
  10   2   5        7.02        9.85      2.21 o 
  11   2   5        2.83        2.86      1.77 o 
   1   3   5      842.14      867.06      6.94 o 
   2   3   5      380.87      336.40      3.08 o 
   3   3   5       99.29      117.99      1.64 o 
   4   3   5       50.08       52.08      1.15 o 
   5   3   5       69.65       66.87      1.46 o 
   6   3   5      143.54      145.48      2.52 o 
   7   3   5      161.95      161.68      3.09 o 
   8   3   5        0.99        1.71      0.98 o 
   9   3   5        3.89        3.29      1.28 o 
  10   3   5       11.10       15.56      1.94 o 
   1   4   5      140.17      123.54      2.65 o 
   2   4   5       59.91       63.77      1.24 o 
   3   4   5       53.34       48.44      1.22 o 
   4   4   5      114.30      128.25      2.73 o 
   5   4   5       93.58       93.86      2.09 o 
   6   4   5        5.63        5.17      1.01 o 
   7   4   5        3.03        3.86      1.01 o 
   8   4   5        4.96        6.47      1.21 o 
   9   4   5        0.73        0.19      1.08 o 
   1   5   5        4.20        2.22      0.54 o 
   2   5   5      123.37      111.47      1.95 o 
   3   5   5      112.71      104.23      2.22 o 
   4   5   5       21.84       24.19      1.28 o 
   5   5   5       23.17       26.35      1.62 o 
   6   5   5        7.42        8.77      1.30 o 
   7   5   5        0.75        1.85      1.11 o 
   8   5   5        2.40        2.01      1.18 o 
   1   6   5       20.11       17.49      1.21 o 
   2   6   5       56.27       56.70      1.91 o 
   3   6   5       11.00       10.63      1.19 o 
   4   6   5       26.11       26.14      1.89 o 
   5   6   5        5.02        4.83      1.40 o 
   6   6   5        8.25        7.93      1.56 o 
   7   6   5       14.60       15.80      1.97 o 
   1   7   5        4.90        5.72      1.34 o 
   2   7   5       14.90       17.26      1.67 o 
   3   7   5        5.00        3.48      1.58 o 
   4   7   5        2.05        2.38      1.57 o 
   0   0   6     1046.48      909.65    124.26 o 
   2   0   6     3039.56     3211.47     33.48 o 
   4   0   6      509.47      566.74     20.96 o 
   6   0   6       48.35       60.93      1.77 o 
   8   0   6      171.82      158.11      9.28 o 
  10   0   6        5.66        8.12      3.61 o 
   0   1   6    11772.65    11756.73    122.50 o 
   1   1   6      453.62      479.94      4.00 o 
   2   1   6     1599.64     1573.25     13.70 o 
   3   1   6     1085.08     1183.18     10.52 o 
   4   1   6     2499.04     2623.72     20.55 o 
   5   1   6      160.54      189.58      2.00 o 
   6   1   6        9.25        6.79      0.54 o 
   7   1   6       20.31       19.95      0.93 o 
   8   1   6       88.69       90.15      2.14 o 
   9   1   6       19.25       20.12      1.42 o 
  10   1   6       21.34       24.76      2.46 o 
  11   1   6        3.42        4.01      1.45 o 
   0   2   6     1466.12     1486.37     15.90 o 
   1   2   6      102.03       99.27      1.35 o 
   2   2   6      783.99      787.59      6.53 o 
   3   2   6     1763.90     1703.83     14.20 o 
   4   2   6     1356.27     1386.47     10.73 o 
   5   2   6      248.65      248.67      2.85 o 
   6   2   6      130.31      118.96      2.00 o 
   7   2   6        6.27        4.51      0.75 o 
   8   2   6       52.15       51.26      1.62 o 
   9   2   6      140.94      143.71      3.65 o 
  10   2   6       18.62       24.23      2.55 o 
  11   2   6        4.00        3.74      1.79 o 
   0   3   6      813.36      822.21      9.34 o 
   1   3   6       46.28       57.95      0.95 o 
   2   3   6      414.65      402.22      3.78 o 
   3   3   6      266.19      259.37      2.83 o 
   4   3   6      344.42      373.09      4.18 o 
   5   3   6       21.40       23.84      0.99 o 
   6   3   6      329.45      329.40      4.02 o 
   7   3   6       45.41       41.41      1.75 o 
   8   3   6       19.27       21.51      1.49 o 
   9   3   6        1.06        0.95      1.15 o 
  10   3   6        3.76        4.08      1.41 o 
   0   4   6      218.78      243.65      3.61 o 
   1   4   6       46.51       52.07      1.09 o 
   2   4   6      207.36      223.30      2.58 o 
   3   4   6      308.41      303.37      3.75 o 
   4   4   6      377.01      357.34      4.24 o 
   5   4   6       83.40       84.43      2.00 o 
   6   4   6       24.91       25.20      1.38 o 
   7   4   6        2.44        2.01      1.11 o 
   8   4   6        0.38       -0.23      0.96 o 
   9   4   6        6.36        6.44      1.31 o 
   0   5   6       43.35       43.69      1.69 o 
   1   5   6        7.50        6.77      0.70 o 
   2   5   6       22.49       20.39      1.04 o 
   3   5   6      128.43      130.87      2.53 o 
   4   5   6       45.44       50.60      1.68 o 
   5   5   6       45.49       51.54      1.88 o 
   6   5   6       17.49       16.40      1.47 o 
   7   5   6        9.86        8.13      1.32 o 
   8   5   6        0.68        0.88      1.11 o 
   0   6   6       19.45       17.58      1.70 o 
   1   6   6       32.76       28.24      1.76 o 
   2   6   6        8.84        7.77      1.10 o 
   3   6   6       28.37       31.63      1.63 o 
   4   6   6       30.22       26.88      1.97 o 
   5   6   6       64.28       64.25      3.05 o 
   6   6   6        2.22        1.97      1.15 o 
   7   6   6        0.60       -0.40      1.29 o 
   0   7   6       15.62       15.15      2.29 o 
   1   7   6       15.04       15.75      1.60 o 
   2   7   6        1.34        3.21      1.25 o 
   3   7   6        4.16        4.67      1.98 o 
   4   7   6       10.07       11.65      1.73 o 
   2   0   7      617.52      618.55      7.78 o 
   4   0   7      177.78      232.50      3.40 o 
   8   0   7       56.08       58.94      2.67 o 
  10   0   7        4.61        2.34      2.36 o 
   1   1   7     1878.47     1915.60     14.89 o 
   2   1   7      101.68      115.35      1.45 o 
   3   1   7      878.95      917.32      8.36 o 
   4   1   7     1415.81     1433.83     12.11 o 
   5   1   7      431.81      396.27      3.77 o 
   6   1   7       32.45       31.50      0.94 o 
   7   1   7        7.62        7.04      0.78 o 
   8   1   7       53.81       54.71      1.60 o 
   9   1   7        1.86        2.25      0.94 o 
  10   1   7      263.47      277.78      7.26 o 
  11   1   7       24.25       30.69      2.38 o 
   1   2   7       35.00       23.14      0.58 o 
   2   2   7      440.90      443.89      3.92 o 
   3   2   7       66.34       59.96      1.57 o 
   4   2   7      214.05      246.28      2.54 o 
   5   2   7      233.64      212.93      2.73 o 
   6   2   7        7.99        7.34      0.75 o 
   7   2   7       16.74       13.32      0.94 o 
   8   2   7       20.82       18.60      2.30 o 
   9   2   7      100.01      102.26      3.14 o 
  10   2   7       18.35       22.95      2.17 o 
  11   2   7       40.74       40.00      4.32 o 
   1   3   7      349.79      369.90      3.32 o 
   2   3   7       21.57       22.43      0.69 o 
   3   3   7       60.24       55.71      1.13 o 
   4   3   7      947.03      904.88      8.72 o 
   5   3   7      116.26       93.59      1.77 o 
   6   3   7       53.20       53.36      1.45 o 
   7   3   7      128.27      121.10      2.64 o 
   8   3   7       34.00       30.43      1.80 o 
   9   3   7        2.51        2.10      1.17 o 
  10   3   7        9.48       10.98      1.62 o 
   1   4   7       79.76       78.06      1.35 o 
   2   4   7      142.15      150.03      2.08 o 
   3   4   7      160.99      158.76      2.68 o 
   4   4   7      145.07      123.01      2.76 o 
   5   4   7      126.65      121.16      2.40 o 
   6   4   7       24.52       24.72      1.39 o 
   7   4   7       15.12       13.86      1.34 o 
   8   4   7       14.75       15.04      1.46 o 
   9   4   7        0.21        1.61      1.10 o 
   1   5   7       21.10       22.70      0.96 o 
   2   5   7        5.83        8.02      0.76 o 
   3   5   7      323.97      322.72      4.88 o 
   4   5   7       51.90       49.71      1.94 o 
   5   5   7       19.83       18.35      1.30 o 
   6   5   7       17.87       16.69      2.14 o 
   7   5   7        6.31        6.36      1.36 o 
   8   5   7        1.17        0.97      1.13 o 
   1   6   7       16.76       17.80      1.28 o 
   2   6   7        6.35        4.80      1.02 o 
   3   6   7       28.79       28.68      1.87 o 
   4   6   7       10.18       11.94      1.38 o 
   5   6   7       87.86       90.72      2.89 o 
   6   6   7        3.78        3.43      1.24 o 
   7   6   7        0.29       -2.09      2.09 o 
   1   7   7        1.67        1.30      1.21 o 
   2   7   7        0.36        0.91      1.22 o 
   3   7   7       10.18       10.48      1.87 o 
   4   7   7        8.89        9.48      1.67 o 
   0   0   8      272.67      259.25      6.62 o 
   2   0   8      444.77      456.27      5.40 o 
   4   0   8      161.72      201.18      2.80 o 
   6   0   8       98.06       98.62      2.24 o 
   8   0   8       17.40       18.75      1.74 o 
  10   0   8        1.16        1.58      1.18 o 
   0   1   8       70.84       73.20      1.24 o 
   1   1   8      118.44      125.05      1.23 o 
   2   1   8     3668.50     3675.03     31.43 o 
   3   1   8      737.60      716.32      6.33 o 
   4   1   8      506.48      546.50      4.82 o 
   5   1   8        1.26        5.72      0.45 o 
   6   1   8       17.16       14.59      0.72 o 
   7   1   8        9.07        9.39      0.76 o 
   8   1   8        7.75        7.26      0.94 o 
   9   1   8       28.15       23.24      1.70 o 
  10   1   8       29.15       29.18      2.22 o 
  11   1   8       32.30       35.72      2.47 o 
   0   2   8      133.09      149.39      2.20 o 
   1   2   8      204.84      205.35      2.07 o 
   2   2   8      683.10      734.50      6.15 o 
   3   2   8     3318.33     3416.38     26.53 o 
   4   2   8      355.60      345.39      3.47 o 
   5   2   8       86.25       74.26      2.11 o 
   6   2   8      242.96      249.39      3.45 o 
   7   2   8        6.98        7.30      1.08 o 
   8   2   8       40.47       42.22      2.04 o 
   9   2   8       46.67       48.81      2.68 o 
  10   2   8        1.11        3.29      1.43 o 
  11   2   8        5.46        4.94      1.93 o 
   0   3   8      385.12      378.86      4.79 o 
   1   3   8       80.94       76.10      1.10 o 
   2   3   8      208.55      206.11      2.27 o 
   3   3   8       18.80       16.53      0.74 o 
   4   3   8      929.11      908.94      9.32 o 
   5   3   8       39.78       35.42      1.17 o 
   6   3   8       30.58       31.72      1.15 o 
   7   3   8        5.30        5.70      0.83 o 
   8   3   8        9.55        9.93      1.21 o 
   9   3   8       51.09       51.49      2.51 o 
  10   3   8       33.39       37.57      2.67 o 
   0   4   8       45.49       43.42      1.50 o 
   1   4   8       12.71        9.26      0.60 o 
   2   4   8      298.40      268.96      2.97 o 
   3   4   8      212.43      222.18      3.00 o 
   4   4   8      116.21      117.11      2.22 o 
   5   4   8      118.61      114.54      2.34 o 
   6   4   8       24.53       24.57      1.39 o 
   7   4   8        4.68        2.25      1.02 o 
   8   4   8        2.67        2.66      1.10 o 
   9   4   8        4.36        3.79      1.37 o 
   0   5   8        9.27       11.99      1.42 o 
   1   5   8       26.55       23.25      1.00 o 
   2   5   8       16.01       15.34      0.95 o 
   3   5   8      261.80      247.43      5.19 o 
   4   5   8       30.55       28.05      1.42 o 
   5   5   8        9.76        9.24      1.20 o 
   6   5   8        1.79        0.54      1.01 o 
   7   5   8        2.43        3.01      1.83 o 
   8   5   8        4.83        6.61      1.47 o 
   0   6   8        1.30        0.52      1.11 o 
   1   6   8        1.56        1.77      0.79 o 
   2   6   8       41.74       42.34      1.78 o 
   3   6   8       17.47       13.11      1.27 o 
   4   6   8        6.16        4.96      1.12 o 
   5   6   8        7.54        8.27      1.87 o 
   6   6   8       13.65       16.27      1.66 o 
   0   7   8        2.91        4.85      1.87 o 
   1   7   8        7.17       12.93      1.82 o 
   2   7   8        0.20        1.52      1.20 o 
   3   7   8       24.65       28.44      2.07 o 
   4   7   8       27.84       37.01      5.30 o 
   2   0   9     2157.95     2114.60     22.26 o 
   4   0   9       78.37       89.48      1.60 o 
   6   0   9       25.06       28.59      1.27 o 
   8   0   9       14.93       11.47      1.36 o 
  10   0   9      197.16      190.02      6.89 o 
   1   1   9      303.10      298.49      2.67 o 
   2   1   9     2034.58     2066.42     16.98 o 
   3   1   9     2230.32     2232.73     18.43 o 
   4   1   9     2899.02     3048.59     23.82 o 
   5   1   9      179.51      159.84      2.08 o 
   6   1   9      126.52      129.91      1.92 o 
   7   1   9       43.97       37.03      1.21 o 
   8   1   9       14.56       16.79      1.16 o 
   9   1   9        9.13       11.37      1.40 o 
  10   1   9       17.23       16.30      1.69 o 
  11   1   9       15.56       21.50      2.08 o 
   1   2   9      294.32      303.51      2.85 o 
   2   2   9       24.43       20.61      0.60 o 
   3   2   9     1335.40     1463.10     11.77 o 
   4   2   9       68.67       51.77      1.04 o 
   5   2   9      701.05      693.92      7.91 o 
   6   2   9       26.34       24.45      1.10 o 
   7   2   9       18.92       19.43      1.07 o 
   8   2   9       27.70       30.41      1.79 o 
   9   2   9       91.11       94.54      2.72 o 
  10   2   9       97.81      100.53      3.76 o 
  11   2   9       55.31       56.34      4.04 o 
   1   3   9      171.64      175.45      1.88 o 
   2   3   9      118.95      108.38      1.54 o 
   3   3   9       17.04       15.45      0.74 o 
   4   3   9      102.17      103.34      2.08 o 
   5   3   9      198.63      182.24      2.65 o 
   6   3   9        1.97        2.14      0.65 o 
   7   3   9       20.51       23.40      1.20 o 
   8   3   9       12.90       17.38      1.30 o 
   9   3   9       61.86       61.76      2.68 o 
  10   3   9       63.60       65.69      3.32 o 
   1   4   9       39.29       38.78      1.04 o 
   2   4   9       77.78       81.31      1.79 o 
   3   4   9      125.20      138.21      2.35 o 
   4   4   9       43.48       43.44      1.35 o 
   5   4   9       11.21       11.63      0.90 o 
   6   4   9       46.31       42.38      1.71 o 
   7   4   9        0.53        0.64      0.88 o 
   8   4   9        2.49        5.14      1.20 o 
   9   4   9        3.49        1.96      1.29 o 
   1   5   9        5.02        4.21      0.67 o 
   2   5   9       77.48       81.84      1.96 o 
   3   5   9       83.47       83.92      2.08 o 
   4   5   9        1.20        0.60      0.81 o 
   5   5   9       26.69       23.47      1.35 o 
   6   5   9        3.56        4.03      1.11 o 
   7   5   9        2.25        1.52      1.29 o 
   8   5   9        4.73        5.87      1.32 o 
   1   6   9       31.36       33.18      1.49 o 
   2   6   9       23.87       28.65      1.53 o 
   3   6   9        6.58        4.75      1.06 o 
   4   6   9        3.47        3.82      1.10 o 
   5   6   9       22.39       24.02      1.94 o 
   6   6   9        5.44        4.55      1.26 o 
   1   7   9        7.34        8.44      1.61 o 
   2   7   9       17.91       20.76      1.74 o 
   3   7   9        2.16        1.94      1.37 o 
   0   0  10     1490.99     1397.61     35.35 o 
   2   0  10      113.83      144.84      2.02 o 
   4   0  10       19.46       37.63      1.23 o 
   6   0  10      225.33      219.48      3.78 o 
   8   0  10        6.92        7.44      1.40 o 
  10   0  10       12.03       18.49      2.77 o 
   0   1  10     1541.94     1473.77     15.70 o 
   1   1  10      218.62      231.99      2.07 o 
   2   1  10       86.41       83.68      1.12 o 
   3   1  10     1866.83     1965.36     16.33 o 
   4   1  10     4697.31     4708.23     38.28 o 
   5   1  10       18.11       18.15      0.73 o 
   6   1  10       72.79       67.18      1.41 o 
   7   1  10        0.28        0.13      0.58 o 
   8   1  10       14.72       18.89      1.40 o 
   9   1  10       15.96       18.26      1.57 o 
  10   1  10       14.02       19.69      2.59 o 
  11   1  10        5.52        8.82      1.72 o 
   0   2  10       19.03       22.52      0.78 o 
   1   2  10      598.74      575.08      4.94 o 
   2   2  10      864.22      884.92      7.33 o 
   3   2  10      106.17      117.71      2.00 o 
   4   2  10      257.80      268.01      3.19 o 
   5   2  10      604.31      589.61      6.45 o 
   6   2  10      126.37      130.68      2.33 o 
   7   2  10       14.67       15.54      0.95 o 
   8   2  10        4.30        3.93      0.90 o 
   9   2  10       40.60       42.99      2.00 o 
  10   2  10       12.63       16.69      1.71 o 
  11   2  10        1.79        4.09      2.24 o 
   0   3  10      792.09      770.14      8.87 o 
   1   3  10       12.75       15.05      0.60 o 
   2   3  10      162.98      169.11      2.01 o 
   3   3  10      183.33      192.94      2.40 o 
   4   3  10      708.74      706.80      7.11 o 
   5   3  10       79.24       88.84      1.90 o 
   6   3  10        9.00        9.14      0.79 o 
   7   3  10        8.29        8.16      0.90 o 
   8   3  10        1.64        1.99      0.93 o 
   9   3  10       40.88       39.39      2.26 o 
  10   3  10       19.35       22.18      2.73 o 
   0   4  10       24.81       27.35      2.13 o 
   1   4  10      162.11      158.92      2.08 o 
   2   4  10      108.04      108.93      1.82 o 
   3   4  10       10.93       10.51      0.82 o 
   4   4  10      487.73      480.05      5.39 o 
   5   4  10       71.20       69.11      2.46 o 
   6   4  10        0.38       -0.15      0.73 o 
   7   4  10        8.47        8.47      1.83 o 
   8   4  10       11.87       13.66      1.44 o 
   9   4  10        5.49        3.48      1.34 o 
   0   5  10      145.51      148.21      3.23 o 
   1   5  10       47.19       53.99      1.48 o 
   2   5  10      162.16      162.45      3.49 o 
   3   5  10      331.67      322.43      5.40 o 
   4   5  10       21.88       20.83      1.24 o 
   5   5  10       69.88       62.11      2.02 o 
   6   5  10        9.77        8.56      1.17 o 
   7   5  10        5.39        4.74      1.24 o 
   8   5  10        3.67        4.41      1.31 o 
   0   6  10       24.89       25.04      1.88 o 
   1   6  10       12.02       12.84      1.19 o 
   2   6  10       32.39       31.24      1.60 o 
   3   6  10       11.82       12.17      1.28 o 
   4   6  10       21.34       19.86      1.48 o 
   5   6  10       15.83       16.62      1.78 o 
   6   6  10        2.36        3.28      1.27 o 
   0   7  10       14.76       15.70      3.07 o 
   1   7  10        6.43        8.52      1.64 o 
   2   7  10        1.54        2.70      1.33 o 
   3   7  10       33.19       38.51      2.02 o 
   2   0  11     2116.51     2143.42     22.64 o 
   4   0  11        6.54        6.33      0.92 o 
   6   0  11       53.99       52.00      2.05 o 
   8   0  11       12.49       11.85      1.37 o 
  10   0  11       13.01       12.86      4.12 o 
   1   1  11     1217.70     1239.43      9.43 o 
   2   1  11      365.96      353.50      3.19 o 
   3   1  11     1926.16     2170.35     17.97 o 
   4   1  11      628.92      613.21      5.71 o 
   5   1  11      285.75      266.56      3.00 o 
   6   1  11       13.15       11.82      0.71 o 
   7   1  11       76.89       64.65      1.78 o 
   8   1  11        1.85        2.58      0.87 o 
   9   1  11       15.05       17.12      1.43 o 
  10   1  11      139.52      140.61      3.42 o 
  11   1  11       13.15       17.19      2.03 o 
   1   2  11      480.52      465.31      3.91 o 
   2   2  11     4044.70     4486.33     34.62 o 
   3   2  11       64.22       48.60      1.18 o 
   4   2  11      284.28      274.45      3.26 o 
   5   2  11      183.72      200.49      2.74 o 
   6   2  11       61.32       62.30      1.95 o 
   7   2  11       33.34       35.07      1.37 o 
   8   2  11       11.32       13.80      1.17 o 
   9   2  11       20.20       25.39      2.32 o 
  10   2  11       27.14       30.35      2.14 o 
  11   2  11       37.10       33.18      3.80 o 
   1   3  11      158.35      147.99      1.84 o 
   2   3  11       55.31       66.47      1.16 o 
   3   3  11      124.74      122.31      1.97 o 
   4   3  11       51.23       55.41      1.53 o 
   5   3  11       98.55       80.50      1.81 o 
   6   3  11       16.52       15.81      0.95 o 
   7   3  11       38.08       35.36      1.33 o 
   8   3  11       11.52       13.17      1.36 o 
   9   3  11        3.20        5.00      1.34 o 
  10   3  11        0.24       -0.13      1.37 o 
   1   4  11       83.54       82.13      1.44 o 
   2   4  11      830.02      801.34      7.91 o 
   3   4  11       47.63       44.15      1.34 o 
   4   4  11      186.53      192.19      2.88 o 
   5   4  11        6.58        4.13      0.88 o 
   6   4  11        0.49       -0.02      0.72 o 
   7   4  11       13.42       10.81      1.40 o 
   8   4  11        1.19        0.86      1.03 o 
   9   4  11        9.81        8.82      1.61 o 
   1   5  11      231.72      236.07      3.29 o 
   2   5  11       12.35       12.90      1.03 o 
   3   5  11      208.08      216.81      3.65 o 
   4   5  11        3.24        4.93      0.93 o 
   5   5  11       17.67       16.92      1.48 o 
   6   5  11        0.24       -0.83      0.83 o 
   7   5  11        0.41        0.11      1.01 o 
   8   5  11        7.49        9.97      1.54 o 
   1   6  11       32.76       34.33      2.22 o 
   2   6  11        7.02        7.37      1.35 o 
   3   6  11       11.30       13.60      1.31 o 
   4   6  11        1.03        1.08      1.00 o 
   5   6  11        1.26        0.57      1.22 o 
   6   6  11        0.97        2.87      1.37 o 
   1   7  11       23.46       27.03      2.39 o 
   2   7  11        0.00        0.15      1.17 o 
   3   7  11        7.82        6.42      1.38 o 
   0   0  12     1745.44     1720.67     31.72 o 
   2   0  12     1032.79     1005.40     10.98 o 
   4   0  12      496.98      509.46      6.11 o 
   6   0  12       75.59       78.68      2.44 o 
   8   0  12      117.25      126.32      3.55 o 
  10   0  12       11.05       11.13      3.65 o 
   0   1  12      192.82      222.79      2.88 o 
   1   1  12      343.70      380.81      3.21 o 
   2   1  12      338.75      307.24      2.86 o 
   3   1  12      288.68      322.47      3.44 o 
   4   1  12     1232.99     1192.70     10.88 o 
   5   1  12      179.92      192.31      2.40 o 
   6   1  12       24.99       25.60      0.92 o 
   7   1  12       24.62       24.15      1.24 o 
   8   1  12       40.12       40.98      2.19 o 
   9   1  12        3.31        4.23      1.13 o 
  10   1  12       12.54       14.56      1.52 o 
  11   1  12        9.97       14.09      2.18 o 
   0   2  12     1409.51     1538.20     16.59 o 
   1   2  12      111.89      115.91      1.34 o 
   2   2  12     1830.06     1957.13     15.50 o 
   3   2  12       91.75      103.58      1.49 o 
   4   2  12       45.47       50.02      1.29 o 
   5   2  12       98.35       95.34      1.91 o 
   6   2  12      126.51      120.96      2.24 o 
   7   2  12       12.66       12.42      0.98 o 
   8   2  12       25.24       23.89      1.44 o 
   9   2  12       89.21       91.27      2.72 o 
  10   2  12        9.44       10.55      1.57 o 
   0   3  12      373.60      364.88      4.73 o 
   1   3  12      207.96      203.24      2.28 o 
   2   3  12      268.00      257.73      2.73 o 
   3   3  12      158.96      169.67      2.42 o 
   4   3  12       20.91       24.24      1.00 o 
   5   3  12      186.68      185.26      2.73 o 
   6   3  12        7.47        7.46      0.84 o 
   7   3  12        4.84        5.29      0.80 o 
   8   3  12       15.10       19.00      1.74 o 
   9   3  12        0.20        2.42      1.32 o 
  10   3  12        8.31        9.61      1.86 o 
   0   4  12      226.08      213.63      4.93 o 
   1   4  12      139.56      132.45      2.00 o 
   2   4  12     1027.40      999.04      9.11 o 
   3   4  12       96.82       94.56      1.90 o 
   4   4  12       43.00       39.11      1.34 o 
   5   4  12       18.89       16.87      1.02 o 
   6   4  12        1.83        2.73      0.86 o 
   7   4  12       17.64       15.34      1.32 o 
   8   4  12       19.66       21.53      1.67 o 
   9   4  12        9.23        9.28      1.60 o 
   0   5  12       46.57       46.16      2.12 o 
   1   5  12      434.22      421.38      4.93 o 
   2   5  12        1.39        0.95      0.84 o 
   3   5  12      131.99      124.35      2.48 o 
   4   5  12       71.71       72.06      2.02 o 
   5   5  12       15.39       17.55      1.25 o 
   6   5  12       35.86       36.26      1.80 o 
   7   5  12        7.39        7.23      1.35 o 
   8   5  12        2.40        2.40      1.31 o 
   0   6  12       31.23       32.62      2.77 o 
   1   6  12       37.61       40.86      1.76 o 
   2   6  12       12.95       16.57      1.54 o 
   3   6  12       30.09       27.84      1.62 o 
   4   6  12        6.94        6.83      1.22 o 
   5   6  12        0.98        1.21      1.09 o 
   6   6  12        4.09        4.84      1.46 o 
   0   7  12       13.35       19.38      3.10 o 
   1   7  12       30.95       35.81      3.01 o 
   2   7  12        1.48       -0.26      1.31 o 
   3   7  12       13.73       18.28      1.65 o 
   2   0  13      291.88      263.75      3.39 o 
   4   0  13      195.06      212.84      3.02 o 
   6   0  13      135.38      157.63      3.67 o 
   8   0  13        6.10        9.88      1.41 o 
  10   0  13        8.74        4.95      3.75 o 
   1   1  13      542.45      574.13      4.65 o 
   2   1  13       46.87       52.29      0.79 o 
   3   1  13       73.35       67.46      1.21 o 
   4   1  13     1161.84     1200.89     10.44 o 
   5   1  13      179.09      168.49      2.22 o 
   6   1  13       84.03       87.91      2.19 o 
   7   1  13      243.17      234.66      3.79 o 
   8   1  13      212.52      201.09      3.88 o 
   9   1  13        8.92       11.25      1.34 o 
  10   1  13       18.27       20.04      1.64 o 
  11   1  13        1.22        2.20      2.66 o 
   1   2  13       77.86       84.59      1.11 o 
   2   2  13      136.15      141.85      1.69 o 
   3   2  13      151.51      139.05      1.82 o 
   4   2  13      405.20      391.52      4.32 o 
   5   2  13      757.02      782.43      8.53 o 
   6   2  13       15.91       16.28      0.92 o 
   7   2  13      255.03      233.02      3.82 o 
   8   2  13       62.68       77.18      3.56 o 
   9   2  13       69.53       66.39      2.80 o 
  10   2  13        2.90        3.42      1.30 o 
   1   3  13      103.69       99.50      1.45 o 
   2   3  13       65.85       65.35      1.27 o 
   3   3  13      111.61      117.43      1.96 o 
   4   3  13       35.01       33.39      1.12 o 
   5   3  13       79.37       83.96      1.76 o 
   6   3  13      116.08      108.55      2.24 o 
   7   3  13        7.36        5.36      0.83 o 
   8   3  13        7.83        8.37      1.16 o 
   9   3  13        0.84        1.40      1.33 o 
  10   3  13       19.46       20.98      2.27 o 
   1   4  13       16.00       18.70      0.85 o 
   2   4  13      104.07      117.20      2.11 o 
   3   4  13      140.86      143.58      2.37 o 
   4   4  13      180.78      168.60      2.69 o 
   5   4  13        2.76        3.33      0.74 o 
   6   4  13        5.12        4.85      0.73 o 
   7   4  13       23.82       23.84      1.53 o 
   8   4  13       40.60       43.72      2.44 o 
   9   4  13        5.57        6.24      1.51 o 
   1   5  13       98.27      100.61      2.06 o 
   2   5  13       11.29       13.18      1.16 o 
   3   5  13       11.01       10.88      1.05 o 
   4   5  13       52.99       53.86      2.30 o 
   5   5  13       73.54       66.55      2.02 o 
   6   5  13        0.40       -0.28      0.93 o 
   7   5  13        8.21       10.94      1.48 o 
   8   5  13        1.29        3.22      1.29 o 
   1   6  13       19.61       20.07      1.40 o 
   2   6  13        7.07        8.80      1.17 o 
   3   6  13        8.69       10.63      1.28 o 
   4   6  13        0.83        2.05      1.04 o 
   5   6  13        8.58        8.20      1.36 o 
   6   6  13        8.52        8.50      1.67 o 
   1   7  13       16.67       23.98      2.05 o 
   2   7  13        5.91        6.41      1.45 o 
   0   0  14      145.18      154.18      7.25 o 
   2   0  14      710.53      764.26      8.58 o 
   4   0  14      170.29      159.98      2.49 o 
   6   0  14      793.52      784.03     11.87 o 
   8   0  14      121.06      129.80      5.57 o 
  10   0  14        7.16        7.78      4.08 o 
   0   1  14       33.76       29.20      0.86 o 
   1   1  14      194.76      193.17      2.93 o 
   2   1  14      119.92      117.38      1.33 o 
   3   1  14       44.94       45.08      1.15 o 
   4   1  14       70.18       79.41      1.37 o 
   5   1  14       34.21       36.02      1.00 o 
   6   1  14      245.12      260.03      3.60 o 
   7   1  14       22.25       21.52      1.66 o 
   8   1  14      250.85      247.59      4.52 o 
   9   1  14        7.76        6.70      1.09 o 
  10   1  14        1.69        1.44      1.07 o 
  11   1  14        1.01        4.73      1.63 o 
   0   2  14      323.76      312.46      4.04 o 
   1   2  14       70.29       78.89      1.08 o 
   2   2  14      253.66      263.48      2.65 o 
   3   2  14       51.26       53.79      1.21 o 
   4   2  14      261.90      250.26      3.90 o 
   5   2  14      466.75      461.59      5.07 o 
   6   2  14      338.93      325.20      4.02 o 
   7   2  14       30.03       31.79      1.41 o 
   8   2  14      164.69      173.03      4.66 o 
   9   2  14       15.82       14.29      1.48 o 
  10   2  14        2.13        0.82      1.26 o 
   0   3  14      163.78      158.63      2.58 o 
   1   3  14       10.45       11.62      0.59 o 
   2   3  14       84.06       77.94      1.52 o 
   3   3  14      135.34      135.17      2.14 o 
   4   3  14       45.82       43.02      1.27 o 
   5   3  14       28.94       25.72      1.09 o 
   6   3  14      200.69      187.79      2.91 o 
   7   3  14       27.88       22.80      1.16 o 
   8   3  14        7.97        8.51      1.19 o 
   9   3  14       10.53       10.49      1.63 o 
  10   3  14        1.68        0.64      1.37 o 
   0   4  14      162.81      154.45      3.19 o 
   1   4  14      127.35      131.72      2.19 o 
   2   4  14      275.55      270.43      3.49 o 
   3   4  14       39.18       39.80      1.32 o 
   4   4  14       20.08       18.95      1.05 o 
   5   4  14       13.53       11.85      0.94 o 
   6   4  14      100.38       95.03      2.53 o 
   7   4  14       41.90       41.47      1.87 o 
   8   4  14       12.91       13.62      1.55 o 
   9   4  14        9.99        9.86      1.63 o 
   0   5  14      458.13      445.43      9.09 o 
   1   5  14      116.43      119.39      2.27 o 
   2   5  14        7.53        8.30      0.98 o 
   3   5  14       43.83       45.99      1.64 o 
   4   5  14       40.52       36.96      1.71 o 
   5   5  14       44.44       38.84      1.73 o 
   6   5  14        1.80        2.61      1.29 o 
   7   5  14       45.10       40.52      2.38 o 
   8   5  14        6.31        7.76      1.42 o 
   0   6  14        9.89       10.00      2.11 o 
   1   6  14       26.90       27.39      1.55 o 
   2   6  14        9.90        9.90      1.20 o 
   3   6  14       32.11       34.25      1.76 o 
   4   6  14       10.87       14.07      1.43 o 
   5   6  14       10.55       17.37      1.63 o 
   6   6  14        1.96        1.47      1.37 o 
   0   7  14       26.03       25.82      3.50 o 
   1   7  14        5.52        7.63      1.90 o 
   2   7  14        4.52        5.00      1.73 o 
   2   0  15      142.66      196.48      2.74 o 
   4   0  15      281.24      280.36      3.78 o 
   6   0  15      303.77      315.76      5.86 o 
   8   0  15      156.23      151.88      4.04 o 
  10   0  15        8.74       14.22      2.68 o 
   1   1  15      848.28      961.58      8.26 o 
   2   1  15      157.69      155.42      1.70 o 
   3   1  15       43.87       48.11      0.89 o 
   4   1  15      119.84       94.76      1.51 o 
   5   1  15       34.29       31.80      0.96 o 
   6   1  15      455.57      470.16      5.94 o 
   7   1  15        6.58        5.22      0.93 o 
   8   1  15        7.27        9.09      1.38 o 
   9   1  15       25.57       27.20      1.73 o 
  10   1  15        4.28        4.57      1.23 o 
  11   1  15        0.26        0.27      1.78 o 
   1   2  15       35.52       27.84      0.65 o 
   2   2  15      436.68      488.08      4.18 o 
   3   2  15       89.20       99.32      1.68 o 
   4   2  15       39.88       48.89      1.54 o 
   5   2  15      233.87      243.35      3.20 o 
   6   2  15      195.54      183.07      2.85 o 
   7   2  15      137.20      131.45      2.78 o 
   8   2  15       26.04       27.57      1.70 o 
   9   2  15        8.79        8.42      1.33 o 
  10   2  15        5.89        4.72      1.43 o 
   1   3  15       25.07       31.22      0.85 o 
   2   3  15       15.05       14.66      0.71 o 
   3   3  15       38.28       30.46      1.07 o 
   4   3  15       21.51       20.38      0.96 o 
   5   3  15        3.56        2.56      0.66 o 
   6   3  15       22.55       22.24      1.12 o 
   7   3  15       36.76       33.72      1.45 o 
   8   3  15       20.71       22.33      1.59 o 
   9   3  15        0.19        1.89      1.41 o 
  10   3  15        1.39        0.12      1.46 o 
   1   4  15      204.09      197.20      3.03 o 
   2   4  15      477.99      459.45      5.15 o 
   3   4  15       50.95       47.76      1.43 o 
   4   4  15       11.86       12.23      0.94 o 
   5   4  15       26.80       25.15      1.20 o 
   6   4  15       31.72       32.49      1.38 o 
   7   4  15        7.50        5.25      1.08 o 
   8   4  15        7.38        3.81      1.27 o 
   9   4  15        1.32        3.78      1.61 o 
   1   5  15      131.57      134.77      2.83 o 
   2   5  15       43.48       50.22      1.70 o 
   3   5  15       51.62       48.09      1.67 o 
   4   5  15       10.17        7.75      1.00 o 
   5   5  15       33.67       32.50      1.56 o 
   6   5  15        3.14        0.69      0.93 o 
   7   5  15        6.72        5.73      1.24 o 
   1   6  15       25.96       29.03      1.59 o 
   2   6  15        3.39        3.98      1.05 o 
   3   6  15        3.73        4.97      1.12 o 
   4   6  15        1.17       -0.88      1.00 o 
   5   6  15        0.78        0.62      1.17 o 
   6   6  15        2.46        5.96      2.66 o 
   1   7  15        4.70        1.32      1.90 o 
   2   7  15        3.15        2.00      1.73 o 
   0   0  16      301.16      401.29      6.88 o 
   2   0  16      833.83      823.24     10.12 o 
   4   0  16      505.56      510.91      6.24 o 
   6   0  16      138.34      156.06      3.74 o 
   8   0  16       14.49       18.53      2.08 o 
  10   0  16        9.40       15.45      2.16 o 
   0   1  16     2912.63     3257.86     34.24 o 
   1   1  16     1703.78     1889.08     15.68 o 
   2   1  16      386.17      379.06      3.33 o 
   3   1  16       63.63       75.92      1.22 o 
   4   1  16       15.40       19.03      0.81 o 
   5   1  16       24.46       30.49      1.18 o 
   6   1  16      207.78      208.46      3.46 o 
   7   1  16       37.20       35.00      1.56 o 
   8   1  16      134.83      143.27      3.05 o 
   9   1  16        1.24        1.54      1.10 o 
  10   1  16        6.29        5.13      1.41 o 
   0   2  16     3279.05     3458.21     36.44 o 
   1   2  16       78.86       75.50      1.09 o 
   2   2  16      526.61      524.82      4.48 o 
   3   2  16       23.51       23.53      0.88 o 
   4   2  16       23.62       28.20      1.09 o 
   5   2  16       21.91       22.36      1.00 o 
   6   2  16       33.09       35.59      1.26 o 
   7   2  16       75.47       74.20      2.14 o 
   8   2  16       27.94       31.30      1.60 o 
   9   2  16        5.05        3.26      1.24 o 
  10   2  16        0.18        1.77      1.14 o 
   0   3  16     3159.14     3139.77     36.62 o 
   1   3  16       91.46       76.86      1.33 o 
   2   3  16       99.43      106.62      1.70 o 
   3   3  16       34.25       32.92      1.11 o 
   4   3  16       90.02       87.82      1.88 o 
   5   3  16        0.78        0.03      0.56 o 
   6   3  16       13.32       12.19      0.95 o 
   7   3  16       25.26       24.96      1.33 o 
   8   3  16       32.13       31.85      1.81 o 
   9   3  16        7.57        7.93      1.29 o 
  10   3  16        2.67        2.66      2.88 o 
   0   4  16     2391.72     2372.41     28.34 o 
   1   4  16      291.10      281.45      3.59 o 
   2   4  16      238.20      233.45      3.45 o 
   3   4  16       26.94       28.40      1.18 o 
   4   4  16        4.42        2.00      0.68 o 
   5   4  16        6.30        4.13      0.78 o 
   6   4  16        4.06        4.46      0.87 o 
   7   4  16        7.27        7.82      1.22 o 
   8   4  16        2.35        1.72      1.51 o 
   9   4  16        2.40        2.03      1.49 o 
   0   5  16      295.01      282.77      7.63 o 
   1   5  16      500.10      496.14      6.06 o 
   2   5  16       80.26       80.12      2.06 o 
   3   5  16       10.22       12.83      1.09 o 
   4   5  16        8.97        8.60      1.06 o 
   5   5  16        1.73        1.12      0.87 o 
   6   5  16        9.83        8.72      1.17 o 
   7   5  16        4.99        5.79      1.27 o 
   0   6  16       18.44       11.17      1.96 o 
   1   6  16      140.91      148.34      3.19 o 
   2   6  16       26.28       30.73      1.71 o 
   3   6  16        3.76        5.14      1.15 o 
   4   6  16        0.11       -0.94      0.94 o 
   5   6  16        2.39        1.08      1.18 o 
   0   7  16       21.65       24.86      3.51 o 
   1   7  16       17.29       24.67      2.55 o 
   2   0  17      204.07      206.44      2.91 o 
   4   0  17      365.15      422.99      5.36 o 
   6   0  17     1380.06     1361.76     19.34 o 
   8   0  17       27.45       31.95      2.49 o 
  10   0  17       13.71       16.98      3.48 o 
   1   1  17       26.88       30.55      1.91 o 
   2   1  17      192.22      213.82      2.13 o 
   3   1  17       88.57       77.62      1.19 o 
   4   1  17       27.77       26.61      0.84 o 
   5   1  17      154.41      147.72      2.27 o 
   6   1  17      390.54      390.65      5.33 o 
   7   1  17      103.94      103.21      2.50 o 
   8   1  17      101.51       99.94      2.71 o 
   9   1  17       10.47        9.70      1.23 o 
  10   1  17        0.66        2.37      1.32 o 
   1   2  17        6.30        7.44      0.43 o 
   2   2  17       24.79       29.06      0.86 o 
   3   2  17      201.72      196.54      2.63 o 
   4   2  17       85.36       76.52      1.69 o 
   5   2  17      148.25      127.56      2.38 o 
   6   2  17      147.98      137.84      2.39 o 
   7   2  17      216.75      190.18      3.50 o 
   8   2  17        0.77        2.31      1.00 o 
   9   2  17       13.66        9.44      1.68 o 
  10   2  17        3.97        4.01      1.23 o 
   1   3  17      159.78      158.02      2.15 o 
   2   3  17       60.78       61.02      1.42 o 
   3   3  17       33.13       35.06      1.16 o 
   4   3  17       12.21       10.74      0.84 o 
   5   3  17        8.71        7.34      0.80 o 
   6   3  17       21.27       18.57      1.08 o 
   7   3  17       50.19       41.31      2.23 o 
   8   3  17       32.38       30.97      1.81 o 
   9   3  17        0.57        0.09      1.03 o 
   1   4  17      233.36      221.21      3.09 o 
   2   4  17       18.18       18.55      1.09 o 
   3   4  17       21.17       17.85      1.01 o 
   4   4  17       20.27       22.04      1.11 o 
   5   4  17       23.22       23.50      1.33 o 
   6   4  17        6.32        5.38      0.90 o 
   7   4  17       14.70       15.62      1.18 o 
   8   4  17       22.58       22.32      1.78 o 
   1   5  17      160.29      159.67      2.92 o 
   2   5  17       66.90       70.59      2.10 o 
   3   5  17       15.11       13.30      1.14 o 
   4   5  17       14.25       16.62      1.21 o 
   5   5  17       12.46       12.02      1.28 o 
   6   5  17        7.71        7.20      1.14 o 
   7   5  17       18.53       20.61      1.78 o 
   1   6  17       10.25       13.05      1.30 o 
   2   6  17       29.27       30.38      1.68 o 
   3   6  17       16.27       15.97      1.46 o 
   4   6  17        9.00       11.57      1.88 o 
   5   6  17        1.54        0.72      1.18 o 
   0   0  18      110.97      105.64      2.63 o 
   2   0  18      317.07      338.82      4.35 o 
   4   0  18      369.51      387.45      6.47 o 
   6   0  18      268.30      251.37      5.15 o 
   8   0  18      182.67      176.28      5.25 o 
  10   0  18        1.82        6.15      1.92 o 
   0   1  18      105.04      111.96      1.96 o 
   1   1  18       64.16       71.77      1.23 o 
   2   1  18       28.84       34.70      0.74 o 
   3   1  18        1.37        1.48      0.34 o 
   4   1  18       91.97       94.00      1.55 o 
   5   1  18      158.93      141.49      2.40 o 
   6   1  18      386.22      369.00      5.29 o 
   7   1  18       12.35       11.93      1.18 o 
   8   1  18      109.75      115.61      2.74 o 
   9   1  18        3.27        3.31      1.02 o 
  10   1  18        0.17        0.78      1.25 o 
   0   2  18      446.87      406.12      5.15 o 
   1   2  18        8.46        8.00      0.46 o 
   2   2  18      289.96      294.84      3.21 o 
   3   2  18       87.31       91.67      1.67 o 
   4   2  18        4.22        3.62      0.62 o 
   5   2  18       37.43       34.21      1.19 o 
   6   2  18      190.87      210.98      3.31 o 
   7   2  18       99.74       93.64      2.90 o 
   8   2  18        2.90        3.19      1.02 o 
   9   2  18        2.21        3.19      1.16 o 
  10   2  18        0.04        0.42      1.16 o 
   0   3  18      132.60      128.37      2.74 o 
   1   3  18       23.60       27.18      0.93 o 
   2   3  18      127.50      133.90      2.15 o 
   3   3  18        8.57       10.06      0.79 o 
   4   3  18       19.88       21.45      1.09 o 
   5   3  18       33.11       27.77      1.18 o 
   6   3  18      119.25      120.06      2.33 o 
   7   3  18       39.71       34.61      1.81 o 
   8   3  18      159.42      143.22      3.21 o 
   9   3  18        0.63        0.61      1.07 o 
   0   4  18      132.34      124.01      4.47 o 
   1   4  18       22.89       27.11      1.17 o 
   2   4  18       80.32       76.87      1.90 o 
   3   4  18       16.37       17.08      1.01 o 
   4   4  18       15.03       14.67      1.03 o 
   5   4  18        7.05        7.51      0.91 o 
   6   4  18      107.07      107.22      2.29 o 
   7   4  18       52.52       39.65      1.61 o 
   8   4  18        2.11        2.77      1.19 o 
   0   5  18        2.11        3.95      1.98 o 
   1   5  18       12.67       16.97      1.29 o 
   2   5  18       39.48       38.53      1.67 o 
   3   5  18       20.59       21.06      1.31 o 
   4   5  18        3.12        2.62      0.90 o 
   5   5  18       31.54       25.64      1.80 o 
   6   5  18       15.94       23.75      1.53 o 
   7   5  18       20.63       22.33      1.69 o 
   0   6  18       37.72       39.69      2.85 o 
   1   6  18       10.11       10.37      1.29 o 
   2   6  18       21.39       22.30      1.52 o 
   3   6  18        0.59        0.19      1.04 o 
   4   6  18        2.62        4.13      1.29 o 
   5   6  18        8.61        8.10      1.38 o 
   2   0  19      195.91      227.02      3.23 o 
   4   0  19      426.02      421.04      6.95 o 
   6   0  19       35.23       37.58      2.02 o 
   8   0  19      162.62      159.78      8.19 o 
  10   0  19       15.47       14.89      3.27 o 
   1   1  19       31.47       38.54      0.94 o 
   2   1  19       54.26       63.14      1.01 o 
   3   1  19       23.54       26.05      0.81 o 
   4   1  19       28.46       23.08      0.83 o 
   5   1  19       39.66       35.28      1.35 o 
   6   1  19      421.57      398.94      5.49 o 
   7   1  19       71.56       76.31      2.17 o 
   8   1  19        2.28        3.70      0.99 o 
   9   1  19        4.42        3.18      1.02 o 
  10   1  19        0.07        0.25      1.29 o 
   1   2  19       35.86       34.93      0.80 o 
   2   2  19       25.51       26.29      0.88 o 
   3   2  19        8.43        8.67      0.67 o 
   4   2  19       13.58       12.61      0.83 o 
   5   2  19       86.03       78.84      1.78 o 
   6   2  19       29.73       32.73      1.37 o 
   7   2  19      212.88      196.78      3.63 o 
   8   2  19       24.24       22.00      1.59 o 
   9   2  19        7.91        8.06      1.22 o 
  10   2  19        2.04        3.43      1.22 o 
   1   3  19       20.17       15.68      0.78 o 
   2   3  19      310.52      295.16      3.64 o 
   3   3  19       50.71       52.76      1.41 o 
   4   3  19       52.81       49.12      1.43 o 
   5   3  19       91.81       75.83      1.79 o 
   6   3  19       24.29       22.46      1.19 o 
   7   3  19       60.26       49.97      1.78 o 
   8   3  19       93.20       93.43      2.61 o 
   9   3  19        3.72        3.00      1.26 o 
   1   4  19      383.02      369.30      4.74 o 
   2   4  19       12.48       13.59      1.01 o 
   3   4  19       11.27       13.50      1.04 o 
   4   4  19       61.00       55.43      1.61 o 
   5   4  19       31.87       28.88      1.31 o 
   6   4  19       18.97       20.55      1.26 o 
   7   4  19       43.80       46.98      1.72 o 
   8   4  19        1.00        0.61      1.27 o 
   1   5  19       51.36       55.18      2.01 o 
   2   5  19       34.34       37.61      1.94 o 
   3   5  19       38.43       45.08      1.69 o 
   4   5  19       22.26       22.65      1.39 o 
   5   5  19        0.09        1.93      0.90 o 
   6   5  19        2.75        2.16      1.02 o 
   7   5  19       21.15       19.23      1.67 o 
   1   6  19       19.21       19.52      1.58 o 
   2   6  19       10.56       11.22      1.28 o 
   3   6  19        8.63        8.64      1.43 o 
   4   6  19       10.79       11.99      1.43 o 
   5   6  19       10.33        7.79      1.87 o 
   0   0  20     1311.25     1503.07     23.19 o 
   2   0  20      622.91      635.64      7.52 o 
   4   0  20      197.61      208.05      4.22 o 
   6   0  20      130.82      141.46      3.67 o 
   8   0  20       47.01       49.58      3.26 o 
  10   0  20        5.75        7.06      1.97 o 
   0   1  20     1851.09     1915.73     20.67 o 
   1   1  20      534.92      562.95      5.54 o 
   2   1  20       84.96       79.21      1.18 o 
   3   1  20       92.62       97.34      1.54 o 
   4   1  20       16.83       16.32      0.93 o 
   5   1  20        3.69        2.89      0.76 o 
   6   1  20       33.12       36.88      1.58 o 
   7   1  20        9.47        8.89      1.07 o 
   8   1  20       57.34       54.24      2.02 o 
   9   1  20        6.89        5.50      1.26 o 
  10   1  20        7.15        7.85      1.96 o 
   0   2  20     1002.22     1082.37     12.22 o 
   1   2  20       80.01       78.50      1.26 o 
   2   2  20      159.33      135.57      1.93 o 
   3   2  20       35.23       37.67      1.20 o 
   4   2  20        2.05        2.06      0.59 o 
   5   2  20       55.32       51.14      1.45 o 
   6   2  20      101.55      102.95      2.44 o 
   7   2  20       58.18       58.93      2.17 o 
   8   2  20       89.46       85.76      2.46 o 
   9   2  20        5.89        4.93      1.20 o 
  10   2  20        3.88        3.32      1.24 o 
   0   3  20      991.30      969.96     12.44 o 
   1   3  20       66.73       61.28      1.35 o 
   2   3  20      816.09      791.21      7.91 o 
   3   3  20      102.34       88.96      1.82 o 
   4   3  20        7.18        6.89      0.77 o 
   5   3  20        6.15        6.07      0.83 o 
   6   3  20       12.20        9.70      1.44 o 
   7   3  20       20.81       17.30      1.50 o 
   8   3  20       12.59       13.61      1.35 o 
   9   3  20       21.32       20.51      1.73 o 
   0   4  20      594.23      578.05      9.42 o 
   1   4  20      195.94      201.06      3.17 o 
   2   4  20       11.17       12.95      1.04 o 
   3   4  20       39.26       42.20      1.56 o 
   4   4  20       24.01       23.19      1.20 o 
   5   4  20        6.86        6.16      0.88 o 
   6   4  20       20.47       18.88      1.24 o 
   7   4  20        2.75        3.56      0.96 o 
   8   4  20        2.61        0.42      1.28 o 
   0   5  20       74.38       71.84      3.36 o 
   1   5  20      123.59      124.88      2.82 o 
   2   5  20      121.19      113.44      2.50 o 
   3   5  20        6.95        6.78      1.01 o 
   4   5  20        0.36        0.36      0.84 o 
   5   5  20        0.85        0.54      0.94 o 
   6   5  20        3.68        1.97      1.13 o 
   7   5  20        3.87        4.81      1.30 o 
   0   6  20       54.20       53.86      3.99 o 
   1   6  20      157.69      149.45      3.63 o 
   2   6  20        2.18        1.90      1.03 o 
   3   6  20       19.05       23.69      2.03 o 
   4   6  20        3.71        4.00      1.23 o 
   2   0  21     1175.83     1156.59     12.93 o 
   4   0  21      742.14      705.21     10.73 o 
   6   0  21      123.73      117.33      3.34 o 
   8   0  21       14.51       14.64      2.09 o 
  10   0  21       16.35       19.00      2.56 o 
   1   1  21      159.45      168.02      2.64 o 
   2   1  21      461.40      463.74      4.11 o 
   3   1  21       96.08       94.92      1.55 o 
   4   1  21       58.55       53.14      1.32 o 
   5   1  21       44.27       43.20      1.56 o 
   6   1  21      160.23      161.29      3.10 o 
   7   1  21       20.38       20.59      1.34 o 
   8   1  21        0.14       -0.76      0.76 o 
   9   1  21        0.16        1.80      1.12 o 
  10   1  21        1.53        2.20      1.26 o 
   1   2  21      116.13      110.02      1.57 o 
   2   2  21       50.03       48.16      1.31 o 
   3   2  21      113.99      108.73      2.07 o 
   4   2  21       34.01       28.61      1.10 o 
   5   2  21       79.52       72.76      1.72 o 
   6   2  21        2.18        2.96      0.92 o 
   7   2  21       60.96       55.90      1.99 o 
   8   2  21        4.52        4.04      1.05 o 
   9   2  21        1.71        1.88      1.00 o 
   1   3  21       95.19       84.62      1.72 o 
   2   3  21      638.93      630.51      6.58 o 
   3   3  21       18.13       19.54      1.03 o 
   4   3  21      118.37      102.73      2.06 o 
   5   3  21       59.53       56.21      1.60 o 
   6   3  21        4.51        6.89      0.99 o 
   7   3  21        1.64        1.09      0.93 o 
   8   3  21        7.18        8.65      1.22 o 
   9   3  21        3.28        2.05      1.28 o 
   1   4  21       59.14       62.89      1.79 o 
   2   4  21       50.28       50.87      1.90 o 
   3   4  21      168.36      159.81      2.90 o 
   4   4  21       20.53       16.38      1.11 o 
   5   4  21       23.53       22.30      1.24 o 
   6   4  21        0.99        1.81      0.82 o 
   7   4  21       21.00       24.78      1.50 o 
   8   4  21        8.49        7.27      1.58 o 
   1   5  21       33.54       35.47      1.67 o 
   2   5  21       39.19       42.81      1.80 o 
   3   5  21        5.28        6.64      1.01 o 
   4   5  21        5.09        4.13      1.02 o 
   5   5  21        2.22        0.73      0.91 o 
   6   5  21        0.03        0.30      1.01 o 
   1   6  21       55.58       56.95      2.54 o 
   2   6  21        2.43        0.73      1.12 o 
   3   6  21       14.87       12.15      1.59 o 
   4   6  21        2.70        4.76      1.26 o 
   0   0  22      830.81      734.39     12.17 o 
   2   0  22      183.61      220.22      3.28 o 
   4   0  22     1679.46     1681.45     23.15 o 
   6   0  22      104.93      106.71      3.18 o 
   8   0  22       33.19       36.71      2.74 o 
  10   0  22       13.28       21.27      2.60 o 
   0   1  22      232.82      250.58      3.60 o 
   1   1  22       55.48       56.80      1.14 o 
   2   1  22      133.31      130.66      1.84 o 
   3   1  22       18.91       20.30      0.79 o 
   4   1  22       11.59       12.90      0.82 o 
   5   1  22      298.81      284.61      4.27 o 
   6   1  22      226.51      210.09      3.61 o 
   7   1  22        1.76        1.07      0.85 o 
   8   1  22        3.29        3.38      0.84 o 
   9   1  22       21.17       20.10      1.71 o 
  10   1  22        2.16        3.22      1.33 o 
   0   2  22      778.14      777.98      9.17 o 
   1   2  22       71.26       77.86      1.55 o 
   2   2  22      114.92      120.90      2.32 o 
   3   2  22       24.32       24.64      1.18 o 
   4   2  22      132.96      129.07      2.35 o 
   5   2  22      106.71       97.34      2.11 o 
   6   2  22       37.38       35.13      1.59 o 
   7   2  22        9.52       12.64      1.23 o 
   8   2  22       28.51       31.25      1.70 o 
   9   2  22       11.86       11.14      1.48 o 
   0   3  22        2.10        2.83      1.02 o 
   1   3  22       98.98       94.39      1.85 o 
   2   3  22      117.34      116.33      2.26 o 
   3   3  22        3.83        5.31      0.77 o 
   4   3  22       24.83       23.44      1.14 o 
   5   3  22      206.86      170.67      3.55 o 
   6   3  22        3.47        3.15      0.80 o 
   7   3  22        2.51        2.59      0.96 o 
   8   3  22       56.81       58.19      2.29 o 
   9   3  22        6.17        4.93      1.59 o 
   0   4  22       71.05       74.51      2.73 o 
   1   4  22       15.09       14.03      1.13 o 
   2   4  22       15.29       12.09      1.04 o 
   3   4  22       31.06       36.45      1.99 o 
   4   4  22        4.89        2.71      0.78 o 
   5   4  22        8.62        5.76      0.93 o 
   6   4  22        7.52        5.38      0.97 o 
   7   4  22        9.81        8.94      1.16 o 
   8   4  22        0.17        0.71      1.13 o 
   0   5  22       70.97       79.91      4.36 o 
   1   5  22       27.78       27.43      1.54 o 
   2   5  22        5.23        3.95      1.01 o 
   3   5  22        0.84        1.69      0.95 o 
   4   5  22       10.11        8.67      1.12 o 
   5   5  22       10.59       10.72      1.23 o 
   6   5  22        1.22        1.69      1.13 o 
   0   6  22       68.91       64.93      3.59 o 
   1   6  22        5.73        6.83      1.40 o 
   2   6  22       12.88       15.45      1.59 o 
   3   6  22       35.14       36.56      2.40 o 
   4   6  22       17.31       21.85      1.71 o 
   2   0  23      221.24      223.34      3.36 o 
   4   0  23      892.41      813.00     14.13 o 
   6   0  23      153.46      137.48      4.38 o 
   8   0  23       61.94       66.31      3.42 o 
  10   0  23       20.54       24.91      2.81 o 
   1   1  23        1.30        1.26      0.46 o 
   2   1  23       40.97       48.82      1.04 o 
   3   1  23       96.96       88.18      1.56 o 
   4   1  23       67.56       73.49      1.75 o 
   5   1  23      247.16      226.12      3.72 o 
   6   1  23        4.85        5.31      0.95 o 
   7   1  23        4.33        3.50      0.97 o 
   8   1  23        2.57        1.88      1.40 o 
   9   1  23       28.61       27.44      2.15 o 
  10   1  23       14.65       17.21      2.73 o 
   1   2  23      126.29      116.21      1.80 o 
   2   2  23       65.11       60.34      1.81 o 
   3   2  23       89.03      101.06      2.05 o 
   4   2  23      108.76      104.33      2.02 o 
   5   2  23       98.66       84.80      2.01 o 
   6   2  23       19.26       15.45      1.23 o 
   7   2  23       33.15       29.55      1.58 o 
   8   2  23       20.20       16.73      1.42 o 
   9   2  23        3.60        3.45      1.41 o 
   1   3  23       80.50       70.41      1.74 o 
   2   3  23       39.60       40.13      1.31 o 
   3   3  23      271.22      233.01      3.27 o 
   4   3  23       39.27       42.91      1.44 o 
   5   3  23       76.29       70.05      1.84 o 
   6   3  23       28.62       26.95      1.42 o 
   7   3  23       17.54       14.23      1.33 o 
   8   3  23       51.55       45.77      2.21 o 
   9   3  23        4.62        1.41      2.34 o 
   1   4  23       30.53       29.89      1.45 o 
   2   4  23        0.48        0.27      0.71 o 
   3   4  23       27.79       28.40      1.40 o 
   4   4  23       11.80        9.52      1.05 o 
   5   4  23       10.28       12.89      1.09 o 
   6   4  23        4.41        3.72      0.94 o 
   7   4  23       10.18        7.82      1.25 o 
   1   5  23        1.83        0.56      1.29 o 
   2   5  23        0.28        0.57      0.95 o 
   3   5  23       14.20       14.83      1.26 o 
   4   5  23        3.00        4.96      1.08 o 
   5   5  23       11.69        9.54      1.21 o 
   6   5  23        2.67        2.31      1.36 o 
   1   6  23       18.12       16.40      1.66 o 
   2   6  23        7.40        6.62      1.35 o 
   3   6  23        7.37       10.33      1.43 o 
   0   0  24       17.09       12.11      1.18 o 
   2   0  24      828.96      905.18     10.50 o 
   4   0  24      132.64      124.37      3.26 o 
   6   0  24       12.77       15.85      2.50 o 
   8   0  24        3.33        3.03      1.60 o 
   0   1  24       20.24       19.14      0.99 o 
   1   1  24       25.27       24.86      0.85 o 
   2   1  24       25.62       29.70      0.87 o 
   3   1  24      130.25      125.50      2.08 o 
   4   1  24      327.33      303.11      4.38 o 
   5   1  24        3.15        1.74      0.75 o 
   6   1  24       35.24       30.26      1.49 o 
   7   1  24        0.04       -0.61      0.61 o 
   8   1  24        0.85        2.92      1.39 o 
   9   1  24        2.28        4.15      1.29 o 
   0   2  24      102.54      100.61      2.10 o 
   1   2  24        1.42        1.97      0.51 o 
   2   2  24        0.73        0.43      0.49 o 
   3   2  24      225.41      206.77      2.93 o 
   4   2  24      143.49      144.20      2.44 o 
   5   2  24       50.74       48.51      1.72 o 
   6   2  24       22.07       21.92      1.38 o 
   7   2  24        3.63        5.45      1.06 o 
   8   2  24        3.59        6.20      1.15 o 
   9   2  24       13.96       13.10      1.42 o 
   0   3  24       19.42       16.72      1.47 o 
   1   3  24        4.02        4.38      1.00 o 
   2   3  24      399.14      397.47      4.68 o 
   3   3  24       98.41       89.96      1.94 o 
   4   3  24       41.19       45.29      1.51 o 
   5   3  24       54.58       58.65      2.65 o 
   6   3  24       37.98       34.27      1.67 o 
   7   3  24        7.54        8.96      1.28 o 
   8   3  24       13.82       17.00      1.65 o 
   0   4  24       11.59       10.11      1.58 o 
   1   4  24       11.65        9.86      1.38 o 
   2   4  24        6.42        6.26      0.92 o 
   3   4  24       33.63       37.50      1.56 o 
   4   4  24       17.31       17.20      1.23 o 
   5   4  24        3.97        3.18      0.86 o 
   6   4  24        0.84       -0.09      0.86 o 
   7   4  24        3.93        5.85      1.17 o 
   0   5  24       35.51       37.11      2.71 o 
   1   5  24       12.31       10.45      1.23 o 
   2   5  24       18.75       20.71      1.46 o 
   3   5  24       17.07       20.53      1.39 o 
   4   5  24        9.54        9.49      1.20 o 
   5   5  24       26.04       29.07      1.63 o 
   6   5  24        1.79        1.73      1.07 o 
   0   6  24        7.98        6.58      1.94 o 
   1   6  24       12.08       15.23      1.82 o 
   2   6  24        2.42        1.88      1.13 o 
   3   6  24       56.17       60.07      2.96 o 
   2   0  25      417.32      465.64      6.01 o 
   4   0  25      288.76      256.76      5.11 o 
   6   0  25       19.20       20.40      2.12 o 
   8   0  25        9.55       14.52      2.18 o 
   1   1  25      205.05      187.28      2.26 o 
   2   1  25       56.05       59.87      1.22 o 
   3   1  25       78.34       80.14      1.79 o 
   4   1  25        8.05        7.60      0.93 o 
   5   1  25       43.93       43.24      1.65 o 
   6   1  25       35.70       29.87      1.47 o 
   7   1  25       17.54       17.86      1.47 o 
   8   1  25        3.38        1.66      1.10 o 
   9   1  25        3.45        1.99      1.40 o 
   1   2  25       62.83       67.22      1.42 o 
   2   2  25        9.57        8.81      0.89 o 
   3   2  25      212.68      210.67      2.98 o 
   4   2  25      157.13      154.60      2.56 o 
   5   2  25       91.18       86.41      2.24 o 
   6   2  25        7.25        6.68      1.07 o 
   7   2  25       16.58       17.04      1.42 o 
   8   2  25        2.57        3.49      1.07 o 
   9   2  25        5.99        4.31      1.16 o 
   1   3  25       30.32       29.56      1.27 o 
   2   3  25      384.09      360.20      5.25 o 
   3   3  25      133.18      134.37      2.41 o 
   4   3  25      147.19      145.29      2.58 o 
   5   3  25       17.85       19.88      1.27 o 
   6   3  25        1.03        0.61      0.94 o 
   7   3  25       12.79       11.26      1.40 o 
   8   3  25        0.04        0.22      0.98 o 
   1   4  25       42.46       40.33      1.65 o 
   2   4  25        0.98        1.86      0.82 o 
   3   4  25       42.91       38.21      1.59 o 
   4   4  25       33.68       29.12      1.47 o 
   5   4  25        1.00       -0.30      0.81 o 
   6   4  25        0.26       -0.16      0.86 o 
   7   4  25       12.97        9.99      1.36 o 
   1   5  25        4.94        6.58      1.21 o 
   2   5  25       20.59       21.94      1.51 o 
   3   5  25        3.61        5.07      1.13 o 
   4   5  25        6.51        8.21      1.22 o 
   5   5  25       31.50       26.96      1.66 o 
   1   6  25        4.49        3.25      1.33 o 
   2   6  25       19.65       18.87      2.59 o 
   0   0  26       62.02       63.13      3.22 o 
   2   0  26      273.64      275.83      4.07 o 
   4   0  26     1562.04     1549.40     21.72 o 
   6   0  26       33.28       36.79      2.57 o 
   8   0  26        9.19       13.41      2.19 o 
   0   1  26        8.51        8.06      0.81 o 
   1   1  26       26.16       30.54      0.97 o 
   2   1  26      124.01      111.22      1.80 o 
   3   1  26      339.56      314.69      3.84 o 
   4   1  26       50.11       44.09      1.85 o 
   5   1  26        2.56        3.71      0.87 o 
   6   1  26        0.83        0.97      0.69 o 
   7   1  26        5.29        6.84      1.24 o 
   8   1  26        3.75        3.76      1.16 o 
   9   1  26        9.25       13.74      2.38 o 
   0   2  26       97.11       91.11      2.69 o 
   1   2  26        4.20        4.17      0.61 o 
   2   2  26       38.03       37.23      1.30 o 
   3   2  26      215.41      189.33      2.84 o 
   4   2  26      237.88      219.07      3.18 o 
   5   2  26       21.39       21.57      1.34 o 
   6   2  26        6.48        7.46      1.07 o 
   7   2  26       12.59       13.04      1.29 o 
   8   2  26        1.79        1.91      1.04 o 
   9   2  26        6.23        8.26      1.41 o 
   0   3  26       10.86       10.08      1.36 o 
   1   3  26       46.35       43.62      1.62 o 
   2   3  26       35.27       28.85      1.30 o 
   3   3  26      213.65      186.14      3.10 o 
   4   3  26      152.27      150.97      2.83 o 
   5   3  26        7.72        3.55      0.84 o 
   6   3  26        4.15        5.54      1.17 o 
   7   3  26        0.18        0.45      0.96 o 
   8   3  26        8.60        8.58      1.32 o 
   0   4  26       33.46       36.63      2.50 o 
   1   4  26        4.64        3.88      0.94 o 
   2   4  26        3.77        3.79      0.95 o 
   3   4  26       16.01       17.45      1.25 o 
   4   4  26        9.00        7.84      1.07 o 
   5   4  26        5.26        2.96      1.20 o 
   6   4  26        0.53        0.26      0.89 o 
   7   4  26        1.61        1.92      1.09 o 
   0   5  26        5.87        4.97      2.52 o 
   1   5  26        1.06       -0.88      0.98 o 
   2   5  26       10.87        9.91      1.27 o 
   3   5  26        1.22        0.78      1.01 o 
   4   5  26        3.20        3.31      1.02 o 
   5   5  26        4.51        3.07      1.11 o 
   0   6  26        1.28       -0.33      2.06 o 
   1   6  26       19.45       19.14      1.75 o 
   2   6  26        7.40        5.11      1.90 o 
   2   0  27      628.83      619.21      8.57 o 
   4   0  27      496.11      498.82      8.41 o 
   6   0  27        5.17        3.44      2.13 o 
   8   0  27        4.19        9.92      2.01 o 
   1   1  27       37.00       36.17      1.08 o 
   2   1  27      430.39      421.13      4.45 o 
   3   1  27      364.19      344.63      4.45 o 
   4   1  27       10.52       13.31      1.10 o 
   5   1  27        4.64        5.66      1.00 o 
   6   1  27        0.91        0.76      0.88 o 
   7   1  27        4.50        3.04      1.10 o 
   8   1  27        0.68        2.33      1.15 o 
   9   1  27        0.30        0.92      1.20 o 
   1   2  27      355.82      354.69      4.19 o 
   2   2  27       29.92       27.09      1.56 o 
   3   2  27        8.63       13.32      0.93 o 
   4   2  27       29.14       26.29      1.20 o 
   5   2  27        9.37        7.97      1.05 o 
   6   2  27        8.23        8.18      1.11 o 
   7   2  27       14.52       14.81      1.38 o 
   8   2  27        0.85        1.98      1.06 o 
   1   3  27       15.51       12.99      1.13 o 
   2   3  27       23.07       26.54      1.28 o 
   3   3  27       90.55       85.18      1.94 o 
   4   3  27       36.20       37.24      1.43 o 
   5   3  27       29.02       24.29      1.57 o 
   6   3  27        1.09        2.28      0.96 o 
   7   3  27        2.34        1.61      0.96 o 
   8   3  27        2.91        2.24      1.13 o 
   1   4  27       31.95       33.21      1.91 o 
   2   4  27        0.52       -0.57      0.81 o 
   3   4  27       12.25       12.25      1.26 o 
   4   4  27       21.38       23.22      1.65 o 
   5   4  27        2.41        0.34      0.92 o 
   6   4  27        1.79        0.06      0.96 o 
   7   4  27        8.05        9.21      1.59 o 
   1   5  27        1.26        0.49      1.05 o 
   2   5  27        4.94        6.22      1.18 o 
   3   5  27       12.91       16.63      1.49 o 
   4   5  27        0.55        0.02      0.96 o 
   5   5  27        0.65        1.78      1.08 o 
   0   0  28       54.03       46.96      2.29 o 
   2   0  28      812.04      780.03     10.46 o 
   4   0  28      108.16      110.86      3.18 o 
   6   0  28       11.12       12.31      1.83 o 
   8   0  28       33.33       32.20      2.88 o 
   0   1  28       30.64       30.35      1.29 o 
   1   1  28       24.88       24.90      0.97 o 
   2   1  28      247.03      246.01      3.25 o 
   3   1  28       76.90       80.07      1.93 o 
   4   1  28      120.33      118.32      2.84 o 
   5   1  28       29.52       30.06      1.51 o 
   6   1  28        2.31        1.20      0.72 o 
   7   1  28        1.45        0.18      1.01 o 
   8   1  28        6.63        6.38      1.74 o 
   9   1  28       27.01       29.66      2.07 o 
   0   2  28       26.86       24.69      1.88 o 
   1   2  28      132.16      126.63      2.18 o 
   2   2  28      142.80      128.85      2.58 o 
   3   2  28       41.69       44.39      1.69 o 
   4   2  28       57.81       58.45      1.78 o 
   5   2  28       36.19       39.14      1.71 o 
   6   2  28        0.69        1.70      0.91 o 
   7   2  28        0.29        0.32      0.97 o 
   8   2  28       10.09       11.17      1.64 o 
   0   3  28       37.28       39.45      2.06 o 
   1   3  28       20.13       17.40      1.43 o 
   2   3  28        3.53        3.42      1.07 o 
   3   3  28       74.84       63.80      2.95 o 
   4   3  28       90.39       85.00      2.01 o 
   5   3  28       10.01       11.53      1.39 o 
   6   3  28        5.99        6.74      1.17 o 
   7   3  28        0.25        0.19      1.06 o 
   0   4  28       30.07       27.30      2.28 o 
   1   4  28       21.26       21.88      1.40 o 
   2   4  28       13.24       11.85      1.20 o 
   3   4  28        1.70        1.41      0.90 o 
   4   4  28       56.79       52.01      1.91 o 
   5   4  28        8.41        6.44      1.16 o 
   6   4  28        0.59        0.26      1.10 o 
   0   5  28        1.06        3.54      1.61 o 
   1   5  28        0.51       -0.02      1.01 o 
   2   5  28       12.21       15.09      1.47 o 
   3   5  28        3.25        2.42      1.12 o 
   4   5  28        3.58        3.07      1.19 o 
   2   0  29      378.75      381.68      5.98 o 
   4   0  29       72.05       78.75      2.70 o 
   6   0  29        0.23        1.86      1.42 o 
   8   0  29        9.42       12.84      2.22 o 
   1   1  29      192.23      177.90      2.50 o 
   2   1  29       23.31       26.17      1.34 o 
   3   1  29       88.11       83.63      1.97 o 
   4   1  29      118.93      116.36      2.58 o 
   5   1  29       10.62       12.88      1.15 o 
   6   1  29       51.82       52.46      2.28 o 
   7   1  29        8.02        8.47      1.38 o 
   8   1  29       18.73       23.49      1.82 o 
   1   2  29       37.99       41.49      1.34 o 
   2   2  29       55.86       57.42      1.66 o 
   3   2  29        0.26       -0.38      0.61 o 
   4   2  29       33.35       36.74      1.81 o 
   5   2  29      200.26      183.20      3.50 o 
   6   2  29       18.18       18.07      1.40 o 
   7   2  29        4.10        2.79      1.82 o 
   8   2  29        3.60        5.07      1.19 o 
   1   3  29       14.14       14.64      1.17 o 
   2   3  29        2.05        2.26      0.94 o 
   3   3  29        5.76        6.93      0.95 o 
   4   3  29       52.89       49.60      1.61 o 
   5   3  29       30.33       31.40      1.75 o 
   6   3  29        3.79        3.77      1.04 o 
   7   3  29        9.37        8.38      1.32 o 
   1   4  29        5.27        4.47      1.00 o 
   2   4  29        2.35        4.20      1.00 o 
   3   4  29       25.76       23.04      1.51 o 
   4   4  29       25.60       25.88      1.78 o 
   5   4  29        1.57        0.77      0.97 o 
   6   4  29        9.46        7.73      1.50 o 
   1   5  29        1.44        0.77      1.07 o 
   2   5  29        1.83        2.18      1.13 o 
   3   5  29        8.06        8.49      1.36 o 
   4   5  29        6.80        7.21      1.32 o 
   0   0  30      195.20      206.84      4.96 o 
   2   0  30       99.81      119.28      2.91 o 
   4   0  30       55.02       58.63      3.77 o 
   6   0  30       14.78       14.91      2.01 o 
   8   0  30        3.38       -0.69      2.77 o 
   0   1  30        4.26        3.86      0.84 o 
   1   1  30       21.84       28.91      1.10 o 
   2   1  30      291.02      288.44      3.70 o 
   3   1  30       22.79       24.37      1.31 o 
   4   1  30       23.64       20.53      1.29 o 
   5   1  30        1.51        1.06      0.90 o 
   6   1  30      168.62      168.31      3.76 o 
   7   1  30        5.55        5.02      1.36 o 
   8   1  30        9.01        9.40      1.55 o 
   0   2  30       16.41       17.09      1.54 o 
   1   2  30      160.82      150.76      2.89 o 
   2   2  30       33.25       31.35      1.33 o 
   3   2  30       20.13       16.14      1.02 o 
   4   2  30       29.82       30.80      1.54 o 
   5   2  30      111.32      116.33      2.78 o 
   6   2  30       37.02       33.51      1.99 o 
   7   2  30       54.75       52.09      2.14 o 
   8   2  30        0.57       -0.08      1.06 o 
   0   3  30       54.15       47.35      2.70 o 
   1   3  30        1.37       -0.04      0.78 o 
   2   3  30        3.42        3.46      0.92 o 
   3   3  30       41.61       37.34      1.55 o 
   4   3  30       30.13       30.55      1.64 o 
   5   3  30       15.10       14.92      1.29 o 
   6   3  30        8.33        6.87      1.19 o 
   7   3  30        2.77        2.06      1.38 o 
   0   4  30        5.29        5.75      1.63 o 
   1   4  30        2.63        2.00      1.00 o 
   2   4  30       21.92       20.73      1.56 o 
   3   4  30        5.00        4.03      1.43 o 
   4   4  30        3.85        5.99      1.14 o 
   5   4  30        1.16        0.25      1.38 o 
   6   4  30       66.87       63.19      3.48 o 
   0   5  30       15.00       15.71      2.28 o 
   1   5  30        7.76        8.73      1.42 o 
   2   5  30        0.05       -1.16      1.16 o 
   3   5  30        0.61        0.66      1.08 o 
   2   0  31      410.96      408.34      7.19 o 
   4   0  31       54.85       49.13      2.74 o 
   6   0  31       25.45       26.45      2.62 o 
   8   0  31       20.50       27.98      3.42 o 
   1   1  31      161.10      158.13      2.40 o 
   2   1  31      201.98      196.28      3.13 o 
   3   1  31       54.50       56.24      1.83 o 
   4   1  31       33.01       35.79      1.60 o 
   5   1  31       41.67       42.44      1.93 o 
   6   1  31       22.80       22.58      1.86 o 
   7   1  31        8.57        9.38      1.77 o 
   8   1  31        0.61        1.64      1.27 o 
   1   2  31       43.97       37.88      1.56 o 
   2   2  31       14.93       15.55      1.07 o 
   3   2  31        0.88        0.39      0.74 o 
   4   2  31        3.97        5.00      1.30 o 
   5   2  31        5.31        5.03      1.05 o 
   6   2  31       11.01       12.74      1.33 o 
   7   2  31       10.09       12.02      1.40 o 
   1   3  31       14.42       13.70      1.20 o 
   2   3  31        2.50        4.48      0.98 o 
   3   3  31        1.91        0.75      0.79 o 
   4   3  31       11.87       10.16      1.23 o 
   5   3  31        1.23        0.63      0.93 o 
   6   3  31        5.96        6.71      1.23 o 
   7   3  31        2.95        3.58      1.18 o 
   1   4  31        2.75        1.31      1.03 o 
   2   4  31       21.22       20.66      1.47 o 
   3   4  31        2.26        0.37      0.96 o 
   4   4  31        1.27        3.25      1.02 o 
   5   4  31        7.49        5.43      1.30 o 
   1   5  31        1.97        1.07      1.16 o 
   2   5  31        1.46        0.70      1.21 o 
   3   5  31        7.51        5.63      1.30 o 
   0   0  32       24.52       33.60      2.21 o 
   2   0  32      264.67      267.00      5.38 o 
   4   0  32       21.97       24.81      2.22 o 
   6   0  32        7.07        7.30      1.75 o 
   8   0  32        7.33       12.34      2.15 o 
   0   1  32     2097.19     2018.95     24.66 o 
   1   1  32       95.74      101.58      2.20 o 
   2   1  32       14.37       15.28      1.07 o 
   3   1  32        7.56        7.96      0.99 o 
   4   1  32       36.34       36.05      1.61 o 
   5   1  32        4.42        7.24      1.21 o 
   6   1  32       25.74       27.73      1.79 o 
   7   1  32        5.21        8.54      1.49 o 
   8   1  32        0.30       -0.12      1.24 o 
   0   2  32       21.27       31.65      1.99 o 
   1   2  32      287.70      260.85      4.13 o 
   2   2  32        1.27       -0.04      0.65 o 
   3   2  32        5.53        5.14      0.91 o 
   4   2  32       26.99       25.49      1.48 o 
   5   2  32       18.71       21.23      1.48 o 
   6   2  32        6.70       10.10      1.30 o 
   7   2  32        0.52        2.69      1.18 o 
   0   3  32        0.74        0.75      1.98 o 
   1   3  32       10.33        6.76      1.04 o 
   2   3  32       13.71       12.72      1.22 o 
   3   3  32        6.93        6.00      1.09 o 
   4   3  32        4.42        3.65      1.12 o 
   5   3  32        6.16        5.73      1.12 o 
   6   3  32        1.70        2.74      1.17 o 
   0   4  32       30.20       34.84      3.78 o 
   1   4  32       25.29       22.58      1.96 o 
   2   4  32       16.63       14.40      1.37 o 
   3   4  32        2.36        1.88      1.04 o 
   4   4  32        5.16        5.63      1.18 o 
   5   4  32       10.11       12.41      1.91 o 
   0   5  32        2.43        2.33      1.81 o 
   1   5  32       33.13       38.83      2.15 o 
   2   5  32        6.42        6.45      1.43 o 
   2   0  33       14.52       20.68      2.04 o 
   4   0  33       47.90       50.15      2.86 o 
   6   0  33       23.29       21.35      2.40 o 
   1   1  33       49.15       57.11      1.77 o 
   2   1  33        9.60        9.48      0.99 o 
   3   1  33       22.75       22.61      1.35 o 
   4   1  33        7.84        8.32      1.08 o 
   5   1  33        2.63        1.34      0.94 o 
   6   1  33       55.96       59.34      2.39 o 
   7   1  33       82.56       90.89      4.48 o 
   1   2  33       30.81       36.84      1.62 o 
   2   2  33       36.36       35.12      1.36 o 
   3   2  33        1.21        0.19      0.76 o 
   4   2  33       14.89       17.44      1.31 o 
   5   2  33       40.42       40.47      2.39 o 
   6   2  33       30.50       34.88      1.83 o 
   7   2  33       22.51       21.25      1.69 o 
   1   3  33       10.57        8.32      1.11 o 
   2   3  33        1.22        0.13      0.95 o 
   3   3  33        3.56        4.09      1.03 o 
   4   3  33        7.52        6.18      1.37 o 
   5   3  33        4.00        4.39      1.26 o 
   6   3  33        1.46        1.55      1.11 o 
   1   4  33        2.30        2.85      1.14 o 
   2   4  33       14.44       12.70      1.32 o 
   3   4  33        3.54        1.01      1.03 o 
   4   4  33        1.24       -0.63      1.23 o 
   1   5  33        2.47        5.14      1.36 o 
   0   0  34      494.31      504.33      9.75 o 
   2   0  34      155.89      141.69      3.73 o 
   4   0  34        0.04        0.78      1.62 o 
   6   0  34        2.64        1.18      1.69 o 
   0   1  34       87.90       92.43      2.98 o 
   1   1  34        3.22        3.77      0.95 o 
   2   1  34       18.28       18.21      1.17 o 
   3   1  34        0.19        1.01      0.80 o 
   4   1  34        9.32        9.24      1.11 o 
   5   1  34        1.05        1.75      1.05 o 
   6   1  34      127.42      144.79      3.63 o 
   7   1  34        2.04        3.88      1.76 o 
   0   2  34       94.51       96.98      3.76 o 
   1   2  34       35.24       35.28      1.61 o 
   2   2  34       21.40       20.98      1.55 o 
   3   2  34        4.32        4.07      0.96 o 
   4   2  34        8.84        9.99      1.20 o 
   5   2  34       16.77       15.61      1.36 o 
   6   2  34        3.62        4.50      1.28 o 
   7   2  34       25.26       27.20      4.05 o 
   0   3  34       59.07       65.51      3.30 o 
   1   3  34       10.69       11.50      1.32 o 
   2   3  34        3.12        3.25      1.03 o 
   3   3  34        2.29        1.27      0.99 o 
   4   3  34        2.86        3.95      1.18 o 
   5   3  34       16.42       21.14      1.74 o 
   6   3  34        0.50        0.08      1.09 o 
   0   4  34        1.76       -0.94      1.44 o 
   1   4  34        3.29        1.65      1.12 o 
   2   4  34        0.92       -0.56      1.06 o 
   3   4  34        0.40       -0.52      0.98 o 
   4   4  34        8.36        5.80      1.47 o 
   2   0  35       53.88       57.22      2.46 o 
   4   0  35       30.83       31.67      2.59 o 
   6   0  35       10.65        8.38      2.40 o 
   1   1  35       26.40       28.06      1.61 o 
   2   1  35       12.82       11.01      1.60 o 
   3   1  35       15.98       16.90      1.30 o 
   4   1  35       12.52       12.96      1.25 o 
   5   1  35        6.21        8.65      1.33 o 
   6   1  35        1.84        5.46      1.24 o 
   7   1  35        2.04        1.08      1.20 o 
   1   2  35       49.88       48.42      2.77 o 
   2   2  35       14.98       16.82      1.43 o 
   3   2  35        6.88        3.85      0.95 o 
   4   2  35        9.50       11.92      1.26 o 
   5   2  35        0.70        2.90      1.00 o 
   6   2  35       32.14       32.21      1.92 o 
   1   3  35       47.23       51.46      2.17 o 
   2   3  35       22.46       22.56      1.50 o 
   3   3  35        3.29        3.98      1.53 o 
   4   3  35        0.57        0.20      1.07 o 
   5   3  35        9.19        9.16      1.47 o 
   1   4  35        7.30        8.26      1.38 o 
   2   4  35        1.11        1.44      1.13 o 
   3   4  35        3.47        2.39      1.09 o 
   0   0  36      167.61      167.70      5.89 o 
   2   0  36      146.39      150.72      4.00 o 
   4   0  36       10.56       10.13      1.93 o 
   6   0  36        1.44        1.77      1.79 o 
   0   1  36      487.59      479.00      9.92 o 
   1   1  36       17.41       18.83      1.44 o 
   2   1  36       99.51      100.47      2.69 o 
   3   1  36        5.48        4.60      1.28 o 
   4   1  36        0.14       -0.84      0.84 o 
   5   1  36        1.96        2.73      1.19 o 
   6   1  36        7.33       11.03      1.53 o 
   0   2  36       69.40       79.27      3.51 o 
   1   2  36      195.57      171.06      3.36 o 
   2   2  36       39.75       40.91      2.00 o 
   3   2  36       12.97       15.06      1.48 o 
   4   2  36        8.58        8.74      1.21 o 
   5   2  36        4.26        5.43      1.18 o 
   6   2  36        4.07        4.27      1.20 o 
   0   3  36        3.32        3.32      1.62 o 
   1   3  36        5.20        6.02      1.23 o 
   2   3  36       12.93       14.19      1.36 o 
   3   3  36        7.42        8.71      1.41 o 
   4   3  36        0.06        0.62      1.27 o 
   5   3  36        1.02        1.63      1.74 o 
   0   4  36       99.45      108.08      4.43 o 
   1   4  36        2.15        0.05      1.16 o 
   2   4  36        2.76        3.04      1.22 o 
   3   4  36        0.60       -0.78      1.04 o 
   2   0  37       16.27       20.70      2.17 o 
   4   0  37       10.90       10.39      2.05 o 
   6   0  37        1.46        2.29      2.46 o 
   1   1  37        2.05        1.76      0.70 o 
   2   1  37       90.49       97.56      2.67 o 
   3   1  37        0.46        0.87      1.00 o 
   4   1  37        2.45        0.34      1.02 o 
   5   1  37       14.18       14.16      1.56 o 
   6   1  37       11.98       13.07      1.62 o 
   1   2  37      100.13      109.91      3.93 o 
   2   2  37       26.18       31.60      1.85 o 
   3   2  37        7.85        8.26      1.50 o 
   4   2  37        1.37        1.09      0.96 o 
   5   2  37        2.37        3.02      1.21 o 
   1   3  37       12.38       11.99      1.44 o 
   2   3  37        6.10        6.77      1.18 o 
   3   3  37       21.59       21.60      1.91 o 
   4   3  37        6.70        9.60      1.61 o 
   1   4  37        2.50        0.44      1.16 o 
   2   4  37       11.75       14.40      2.10 o 
   0   0  38       62.76       65.70      3.80 o 
   2   0  38       13.01       12.08      1.99 o 
   4   0  38        5.72        8.13      1.94 o 
   6   0  38       25.16       29.30      2.89 o 
   0   1  38        8.32        5.64      3.10 o 
   1   1  38        9.43        8.15      1.28 o 
   2   1  38       20.03       23.63      1.59 o 
   3   1  38        2.81        2.95      1.01 o 
   4   1  38        0.99        0.43      1.13 o 
   5   1  38       19.56       20.46      1.82 o 
   6   1  38        6.58        6.63      1.98 o 
   0   2  38       36.84       38.99      2.75 o 
   1   2  38        7.27       13.91      1.56 o 
   2   2  38       43.85       53.61      2.28 o 
   3   2  38        3.17        2.26      1.54 o 
   4   2  38        6.29        8.23      1.26 o 
   5   2  38        1.34        0.93      1.28 o 
   0   3  38       17.95       19.04      2.34 o 
   1   3  38        4.07        4.87      1.25 o 
   2   3  38        0.27       -0.39      1.16 o 
   3   3  38       29.29       31.60      2.18 o 
   4   3  38       11.72       16.28      2.43 o 
   2   0  39       23.86       23.20      2.47 o 
   4   0  39        9.08        9.54      2.16 o 
   1   1  39        5.60        5.19      1.23 o 
   2   1  39        8.77        9.04      1.29 o 
   3   1  39        3.57        4.42      1.09 o 
   4   1  39        4.76        4.85      1.50 o 
   5   1  39        7.40        6.33      1.35 o 
   1   2  39       79.43       79.57      2.89 o 
   2   2  39        5.75        8.37      1.49 o 
   3   2  39        0.08        0.50      1.31 o 
   4   2  39       39.91       53.13      2.47 o 
   1   3  39       31.55       28.54      1.86 o 
   2   3  39       18.61       20.98      1.98 o 
   3   3  39        6.09        6.11      1.50 o 
   0   0  40        4.60        4.23      1.86 o 
   2   0  40       52.47       51.97      4.09 o 
   4   0  40        7.58        8.44      2.33 o 
   0   1  40       12.72       10.92      2.77 o 
   1   1  40        4.35        4.34      1.33 o 
   2   1  40       17.42       16.83      1.53 o 
   3   1  40       24.35       26.42      1.85 o 
   4   1  40        1.57        3.29      1.26 o 
   5   1  40        0.96        4.22      1.88 o 
   0   2  40       15.16       13.20      2.01 o 
   1   2  40       29.71       29.51      2.08 o 
   2   2  40       51.67       54.26      2.61 o 
   3   2  40        8.48        7.74      1.69 o 
   4   2  40       36.11       47.24      3.95 o 
   0   3  40        9.27        9.08      3.01 o 
   1   3  40        6.97        6.97      1.40 o 
   2   3  40       19.37       18.64      1.94 o 
   2   0  41       11.37       18.32      5.75 o 
   4   0  41       47.20       54.68      3.97 o 
   1   1  41       14.72       14.96      1.81 o 
   2   1  41       18.50       17.28      1.75 o 
   3   1  41       11.70       14.33      2.12 o 
   4   1  41       12.13       16.39      1.74 o 
   1   2  41        0.19        0.94      1.30 o 
   2   2  41       24.93       29.78      2.13 o 
   3   2  41       33.28       27.81      2.18 o 
   2   0  42        0.19       -0.15      1.81 o 
   0   1  42        2.55        3.62      2.04 o 
   1   1  42        0.89       -0.71      2.02 o 
   2   1  42        8.65       10.61      1.64 o 
   3   1  42        7.13        8.35      1.59 o 
   0   2  42        8.55        7.14      2.27 o 
   1   2  42        2.98        0.54      1.28 o 
   2   2  42        5.65        5.87      1.67 o 
   2   0  43       10.19       11.09      4.05 o 
   1   1  43        4.60        2.16      1.62 o 
   2   1  43        5.93        6.21      1.80 o 
   0   1  44        9.43        7.63      3.15 o 
   1   1  44        0.24       -0.87      1.50 o 
                                                 
